# Supplementary material for: Sirtuin inhibitors reduce intracellular growth of M. tuberculosis in human macrophages via modulation of host cell immunity
Source: Sci Rep. 2024 Nov 15;14:28150. doi: 10.1038/s41598-024-79136-1 (PMC11568201; doi:10.1038/s41598-024-79136-1)
Supplement: Supplementary file 1 — Supplementary Material 1 [file 41598_2024_79136_MOESM1_ESM.xlsx]

## Sheet: Abbreviations
MOI	multiplicity of infection
PBA	phenylbutyrate
T10	tenovin, 10 µM
S1	suramin, 1 µM
Sa10	salermide, 10 µM
C10	cambinol, 10 µM

## Sheet: Donor 1
Donor	Treatment	Detector	Task	Gene_ID	Ct	Avg Delta Ct	DDct	Fold_change
Donor_1	Cells_Controls	18S-Hs99999901_s1	Endogenous Control	18S	7.7693563
Donor_1	PBA-uninfected	18S-Hs99999901_s1	Endogenous Control	18S	7.121564
Donor_1	MOI5-infected	18S-Hs99999901_s1	Endogenous Control	18S	7.377455
Donor_1	PBA-infected	18S-Hs99999901_s1	Endogenous Control	18S	6.977103
Donor_1	T10-infected	18S-Hs99999901_s1	Endogenous Control	18S	7.416933
Donor_1	S1-infected	18S-Hs99999901_s1	Endogenous Control	18S	7.197698
Donor_1	Sa10-infected	18S-Hs99999901_s1	Endogenous Control	18S	7.34247
Donor_1	C10-infected	18S-Hs99999901_s1	Endogenous Control	18S	7.213378
Donor_1	Cells_Controls	IL1B-Hs01555410_m1	Target	IL1B	25.430965	17.89	0	1
Donor_1	PBA-uninfected	IL1B-Hs01555410_m1	Target	IL1B	24.08398	16.997	-0.893	1.85703
Donor_1	MOI5-infected	IL1B-Hs01555410_m1	Target	IL1B	18.496449	11.089	-6.801	111.508
Donor_1	PBA-infected	IL1B-Hs01555410_m1	Target	IL1B	17.473166	10.154	-7.736	213.191
Donor_1	T10-infected	IL1B-Hs01555410_m1	Target	IL1B	17.085451	9.5	-8.39	335.461
Donor_1	S1-infected	IL1B-Hs01555410_m1	Target	IL1B	17.395388	9.972	-7.918	241.855
Donor_1	Sa10-infected	IL1B-Hs01555410_m1	Target	IL1B	18.323223	11.087	-6.803	111.662
Donor_1	C10-infected	IL1B-Hs01555410_m1	Target	IL1B	17.72919	10.563	-7.327	160.563
Donor_1	Cells_Controls	TNF-Hs00174128_m1	Target	TNF	27.527254	19.544	0	1
Donor_1	PBA-uninfected	TNF-Hs00174128_m1	Target	TNF	26.461788	19.502	-0.042	1.02954
Donor_1	MOI5-infected	TNF-Hs00174128_m1	Target	TNF	21.851816	14.671	-4.873	29.3035
Donor_1	PBA-infected	TNF-Hs00174128_m1	Target	TNF	23.732445	16.585	-2.959	7.77585
Donor_1	T10-infected	TNF-Hs00174128_m1	Target	TNF	23.429876	15.819	-3.725	13.2232
Donor_1	S1-infected	TNF-Hs00174128_m1	Target	TNF	22.024017	14.509	-5.035	32.7858
Donor_1	Sa10-infected	TNF-Hs00174128_m1	Target	TNF	21.793736	14.412	-5.132	35.066
Donor_1	C10-infected	TNF-Hs00174128_m1	Target	TNF	22.752695	15.986	-3.558	11.7778
Donor_1	Cells_Controls	IL6-Hs00174131_m1	Target	IL6	30.47402	22.908	0	1
Donor_1	PBA-uninfected	IL6-Hs00174131_m1	Target	IL6	29.060562	22.044	-0.864	1.82008
Donor_1	MOI5-infected	IL6-Hs00174131_m1	Target	IL6	23.75517	16.4	-6.508	91.013
Donor_1	PBA-infected	IL6-Hs00174131_m1	Target	IL6	26.535952	19.263	-3.645	12.5099
Donor_1	T10-infected	IL6-Hs00174131_m1	Target	IL6	20.933073	13.437	-9.471	709.668
Donor_1	S1-infected	IL6-Hs00174131_m1	Target	IL6	22.205103	14.831	-8.077	270.035
Donor_1	Sa10-infected	IL6-Hs00174131_m1	Target	IL6	23.51895	16.331	-6.577	95.4716
Donor_1	C10-infected	IL6-Hs00174131_m1	Target	IL6	24.402287	17.401	-5.507	45.4749
Donor_1	Cells_Controls	CXCL8-Hs00174103_m1	Target	CXCL8	26.831518	19.49	0	1
Donor_1	PBA-uninfected	CXCL8-Hs00174103_m1	Target	CXCL8	25.950274	18.779	-0.711	1.63694
Donor_1	MOI5-infected	CXCL8-Hs00174103_m1	Target	CXCL8	18.27672	11.005	-8.485	358.294
Donor_1	PBA-infected	CXCL8-Hs00174103_m1	Target	CXCL8	17.033192	9.795	-9.695	828.869
Donor_1	T10-infected	CXCL8-Hs00174103_m1	Target	CXCL8	15.993645	8.56	-10.93	1951
Donor_1	S1-infected	CXCL8-Hs00174103_m1	Target	CXCL8	16.654367	9.401	-10.089	1089.16
Donor_1	Sa10-infected	CXCL8-Hs00174103_m1	Target	CXCL8	18.076618	11.013	-8.477	356.313
Donor_1	C10-infected	CXCL8-Hs00174103_m1	Target	CXCL8	17.147177	9.931	-9.559	754.303
Donor_1	Cells_Controls	CCL4-Hs99999148_m1	Target	CCL4	26.113749	18.502	0	1
Donor_1	PBA-uninfected	CCL4-Hs99999148_m1	Target	CCL4	24.412493	17.517	-0.985	1.97931
Donor_1	MOI5-infected	CCL4-Hs99999148_m1	Target	CCL4	21.789345	14.816	-3.686	12.8705
Donor_1	PBA-infected	CCL4-Hs99999148_m1	Target	CCL4	22.726637	15.619	-2.883	7.37682
Donor_1	T10-infected	CCL4-Hs99999148_m1	Target	CCL4	21.713678	14.387	-4.115	17.3276
Donor_1	S1-infected	CCL4-Hs99999148_m1	Target	CCL4	21.651682	14.51	-3.992	15.9115
Donor_1	Sa10-infected	CCL4-Hs99999148_m1	Target	CCL4	21.95837	14.525	-3.977	15.7469
Donor_1	C10-infected	CCL4-Hs99999148_m1	Target	CCL4	22.117485	15.091	-3.411	10.6369
Donor_1	Cells_Controls	CCL5-Hs00982282_m1	Target	CCL5	23.502499	15.935	0	1
Donor_1	PBA-uninfected	CCL5-Hs00982282_m1	Target	CCL5	22.793835	15.689	-0.246	1.18591
Donor_1	MOI5-infected	CCL5-Hs00982282_m1	Target	CCL5	18.732054	11.608	-4.327	20.0704
Donor_1	PBA-infected	CCL5-Hs00982282_m1	Target	CCL5	19.050179	11.8	-4.135	17.5695
Donor_1	T10-infected	CCL5-Hs00982282_m1	Target	CCL5	18.978724	11.457	-4.478	22.285
Donor_1	S1-infected	CCL5-Hs00982282_m1	Target	CCL5	18.695341	11.207	-4.728	26.5015
Donor_1	Sa10-infected	CCL5-Hs00982282_m1	Target	CCL5	18.965445	11.669	-4.266	19.2395
Donor_1	C10-infected	CCL5-Hs00982282_m1	Target	CCL5	19.4043	12.19	-3.745	13.4078
Donor_1	Cells_Controls	SOCS3-Hs02330328_s1	Target	SOCS3	27.999119	20.398	0	1
Donor_1	PBA-uninfected	SOCS3-Hs02330328_s1	Target	SOCS3	26.728683	19.481	-0.917	1.88818
Donor_1	MOI5-infected	SOCS3-Hs02330328_s1	Target	SOCS3	22.226675	15.137	-5.261	38.3459
Donor_1	PBA-infected	SOCS3-Hs02330328_s1	Target	SOCS3	22.427837	15.368	-5.03	32.6724
Donor_1	T10-infected	SOCS3-Hs02330328_s1	Target	SOCS3	22.600754	15.459	-4.939	30.6752
Donor_1	S1-infected	SOCS3-Hs02330328_s1	Target	SOCS3	22.450207	15.199	-5.199	36.7329
Donor_1	Sa10-infected	SOCS3-Hs02330328_s1	Target	SOCS3	22.73237	15.42	-4.978	31.5157
Donor_1	C10-infected	SOCS3-Hs02330328_s1	Target	SOCS3	22.619501	15.341	-5.057	33.2896
Donor_1	Cells_Controls	PTGS2-Hs00153133_m1	Target	PTGS2	28.174973	20.777	0	1
Donor_1	PBA-uninfected	PTGS2-Hs00153133_m1	Target	PTGS2	27.078403	20.067	-0.71	1.6358
Donor_1	MOI5-infected	PTGS2-Hs00153133_m1	Target	PTGS2	19.726568	12.232	-8.545	373.509
Donor_1	PBA-infected	PTGS2-Hs00153133_m1	Target	PTGS2	20.026917	12.737	-8.04	263.197
Donor_1	T10-infected	PTGS2-Hs00153133_m1	Target	PTGS2	19.491198	12.23	-8.547	374.027
Donor_1	S1-infected	PTGS2-Hs00153133_m1	Target	PTGS2	20.199457	12.907	-7.87	233.941
Donor_1	Sa10-infected	PTGS2-Hs00153133_m1	Target	PTGS2	20.416405	13.274	-7.503	181.396
Donor_1	C10-infected	PTGS2-Hs00153133_m1	Target	PTGS2	20.4219	13.284	-7.493	180.143
Donor_1	Cells_Controls	IL10-Hs00961622_m1	Target	IL10	24.883638	17.532	0	1
Donor_1	PBA-uninfected	IL10-Hs00961622_m1	Target	IL10	24.999762	18.113	0.581	0.6685
Donor_1	MOI5-infected	IL10-Hs00961622_m1	Target	IL10	26.8048	19.729	2.197	0.218091
Donor_1	PBA-infected	IL10-Hs00961622_m1	Target	IL10	27.853607	20.664	3.132	0.114071
Donor_1	T10-infected	IL10-Hs00961622_m1	Target	IL10	24.826954	17.521	-0.011	1.00765
Donor_1	S1-infected	IL10-Hs00961622_m1	Target	IL10	26.012194	18.74	1.208	0.432868
Donor_1	Sa10-infected	IL10-Hs00961622_m1	Target	IL10	26.851189	19.762	2.23	0.213159
Donor_1	C10-infected	IL10-Hs00961622_m1	Target	IL10	26.896544	19.748	2.216	0.215237
Donor_1	Cells_Controls	NFKB1-Hs00765730_m1	Target	NFKB1	25.258186	17.655	0	1
Donor_1	PBA-uninfected	NFKB1-Hs00765730_m1	Target	NFKB1	24.61728	17.59	-0.065	1.04608
Donor_1	MOI5-infected	NFKB1-Hs00765730_m1	Target	NFKB1	22.854803	15.541	-2.114	4.3289
Donor_1	PBA-infected	NFKB1-Hs00765730_m1	Target	NFKB1	23.611883	16.325	-1.33	2.51403
Donor_1	T10-infected	NFKB1-Hs00765730_m1	Target	NFKB1	23.683739	16.138	-1.517	2.86195
Donor_1	S1-infected	NFKB1-Hs00765730_m1	Target	NFKB1	23.152336	15.739	-1.916	3.77375
Donor_1	Sa10-infected	NFKB1-Hs00765730_m1	Target	NFKB1	22.92978	15.848	-1.807	3.49914
Donor_1	C10-infected	NFKB1-Hs00765730_m1	Target	NFKB1	23.165617	16.071	-1.584	2.998
Donor_1	Cells_Controls	CAMP-Hs00189038_m1	Target	CAMP	32.157658	25.718	0	1
Donor_1	PBA-uninfected	CAMP-Hs00189038_m1	Target	CAMP	31.178354	24.497	-1.221	2.33108
Donor_1	MOI5-infected	CAMP-Hs00189038_m1	Target	CAMP	34.13873	27.027	1.309	0.403601
Donor_1	PBA-infected	CAMP-Hs00189038_m1	Target	CAMP	33.39832	27.384	1.666	0.315126
Donor_1	T10-infected	CAMP-Hs00189038_m1	Target	CAMP	Undetermined	27.126	1.408	0.376834
Donor_1	S1-infected	CAMP-Hs00189038_m1	Target	CAMP	36.190044	27.64	1.922	0.263888
Donor_1	Sa10-infected	CAMP-Hs00189038_m1	Target	CAMP	34.62459	27.378	1.66	0.316439
Donor_1	C10-infected	CAMP-Hs00189038_m1	Target	CAMP	35.49057	28.379	2.661	0.15811
Donor_1	Cells_Controls	TLR2-Hs02621280_s1	Target	TLR2	26.13962	18.514	0	1
Donor_1	PBA-uninfected	TLR2-Hs02621280_s1	Target	TLR2	25.179108	18.076	-0.438	1.35472
Donor_1	MOI5-infected	TLR2-Hs02621280_s1	Target	TLR2	24.926474	17.744	-0.77	1.70527
Donor_1	PBA-infected	TLR2-Hs02621280_s1	Target	TLR2	24.013115	16.971	-1.543	2.914
Donor_1	T10-infected	TLR2-Hs02621280_s1	Target	TLR2	23.678352	16.262	-2.252	4.76343
Donor_1	S1-infected	TLR2-Hs02621280_s1	Target	TLR2	24.488338	17.295	-1.219	2.32785
Donor_1	Sa10-infected	TLR2-Hs02621280_s1	Target	TLR2	25.25487	17.922	-0.592	1.50733
Donor_1	C10-infected	TLR2-Hs02621280_s1	Target	TLR2	24.698133	17.626	-0.888	1.85061
Donor_1	Cells_Controls	CCL2-Hs00234140_m1	Target	CCL2	21.262775	13.653	0	1
Donor_1	PBA-uninfected	CCL2-Hs00234140_m1	Target	CCL2	21.98629	14.952	1.299	0.406408
Donor_1	MOI5-infected	CCL2-Hs00234140_m1	Target	CCL2	22.07302	14.916	1.263	0.416677
Donor_1	PBA-infected	CCL2-Hs00234140_m1	Target	CCL2	26.17379	19.036	5.383	0.0239638
Donor_1	T10-infected	CCL2-Hs00234140_m1	Target	CCL2	20.614305	13.167	-0.486	1.40056
Donor_1	S1-infected	CCL2-Hs00234140_m1	Target	CCL2	21.180079	13.825	0.172	0.887611
Donor_1	Sa10-infected	CCL2-Hs00234140_m1	Target	CCL2	20.98972	13.702	0.049	0.966606
Donor_1	C10-infected	CCL2-Hs00234140_m1	Target	CCL2	21.161253	14.064	0.411	0.752102
Donor_1	Cells_Controls	NOS2-Hs01075529_m1	Target	NOS2	37.002182
Donor_1	PBA-uninfected	NOS2-Hs01075529_m1	Target	NOS2	33.29487
Donor_1	MOI5-infected	NOS2-Hs01075529_m1	Target	NOS2	34.409065
Donor_1	PBA-infected	NOS2-Hs01075529_m1	Target	NOS2	34.94044
Donor_1	T10-infected	NOS2-Hs01075529_m1	Target	NOS2	Undetermined
Donor_1	S1-infected	NOS2-Hs01075529_m1	Target	NOS2	35.81834
Donor_1	Sa10-infected	NOS2-Hs01075529_m1	Target	NOS2	Undetermined
Donor_1	C10-infected	NOS2-Hs01075529_m1	Target	NOS2	Undetermined
Donor_1	Cells_Controls	CYBB-Hs00166163_m1	Target	CYBB	19.110743	11.511	0	1
Donor_1	PBA-uninfected	CYBB-Hs00166163_m1	Target	CYBB	19.424696	12.326	0.815	0.568408
Donor_1	MOI5-infected	CYBB-Hs00166163_m1	Target	CYBB	18.593103	11.573	0.062	0.957935
Donor_1	PBA-infected	CYBB-Hs00166163_m1	Target	CYBB	19.98329	12.831	1.32	0.400535
Donor_1	T10-infected	CYBB-Hs00166163_m1	Target	CYBB	19.367329	11.877	0.366	0.775931
Donor_1	S1-infected	CYBB-Hs00166163_m1	Target	CYBB	19.262709	12.079	0.568	0.674551
Donor_1	Sa10-infected	CYBB-Hs00166163_m1	Target	CYBB	18.989834	11.704	0.193	0.874785
Donor_1	C10-infected	CYBB-Hs00166163_m1	Target	CYBB	19.05262	12.082	0.571	0.67315
Donor_1	Cells_Controls	S100A9-Hs00610058_m1	Target	S100A9	21.649023	14.216	0	1
Donor_1	PBA-uninfected	S100A9-Hs00610058_m1	Target	S100A9	21.622755	14.524	0.308	0.807761
Donor_1	MOI5-infected	S100A9-Hs00610058_m1	Target	S100A9	21.99044	14.817	0.601	0.659297
Donor_1	PBA-infected	S100A9-Hs00610058_m1	Target	S100A9	20.381813	13.321	-0.895	1.85961
Donor_1	T10-infected	S100A9-Hs00610058_m1	Target	S100A9	20.411129	12.972	-1.244	2.36854
Donor_1	S1-infected	S100A9-Hs00610058_m1	Target	S100A9	21.298943	14.014	-0.202	1.15029
Donor_1	Sa10-infected	S100A9-Hs00610058_m1	Target	S100A9	21.742744	14.666	0.45	0.732043
Donor_1	C10-infected	S100A9-Hs00610058_m1	Target	S100A9	21.056921	13.974	-0.242	1.18263
Donor_1	Cells_Controls	NLRP3-Hs00918082_m1	Target	NLRP3	25.208084	17.735	0	1
Donor_1	PBA-uninfected	NLRP3-Hs00918082_m1	Target	NLRP3	24.83243	17.828	0.093	0.937571
Donor_1	MOI5-infected	NLRP3-Hs00918082_m1	Target	NLRP3	23.98677	16.813	-0.922	1.89474
Donor_1	PBA-infected	NLRP3-Hs00918082_m1	Target	NLRP3	24.312132	17.132	-0.603	1.51887
Donor_1	T10-infected	NLRP3-Hs00918082_m1	Target	NLRP3	23.528563	16.314	-1.421	2.67771
Donor_1	S1-infected	NLRP3-Hs00918082_m1	Target	NLRP3	23.98715	16.629	-1.106	2.15248
Donor_1	Sa10-infected	NLRP3-Hs00918082_m1	Target	NLRP3	24.544043	17.359	-0.376	1.29774
Donor_1	C10-infected	NLRP3-Hs00918082_m1	Target	NLRP3	24.23552	17.041	-0.694	1.61776
Donor_1	Cells_Controls	NFE2L2-Hs00975961_g1	Target	NFE2L2	22.443651	14.916	0	1
Donor_1	PBA-uninfected	NFE2L2-Hs00975961_g1	Target	NFE2L2	22.461567	15.042	0.126	0.916369
Donor_1	MOI5-infected	NFE2L2-Hs00975961_g1	Target	NFE2L2	20.98771	13.965	-0.951	1.93321
Donor_1	PBA-infected	NFE2L2-Hs00975961_g1	Target	NFE2L2	21.758547	14.656	-0.26	1.19748
Donor_1	T10-infected	NFE2L2-Hs00975961_g1	Target	NFE2L2	22.229343	14.643	-0.273	1.20832
Donor_1	S1-infected	NFE2L2-Hs00975961_g1	Target	NFE2L2	21.655413	14.456	-0.46	1.37554
Donor_1	Sa10-infected	NFE2L2-Hs00975961_g1	Target	NFE2L2	21.089092	14.002	-0.914	1.88426
Donor_1	C10-infected	NFE2L2-Hs00975961_g1	Target	NFE2L2	21.395144	14.411	-0.505	1.41912
Donor_1	Cells_Controls	TMEM173-Hs00736955_g1	Target	TMEM173	25.423637	17.971	0	1
Donor_1	PBA-uninfected	TMEM173-Hs00736955_g1	Target	TMEM173	25.047733	17.952	-0.019	1.01326
Donor_1	MOI5-infected	TMEM173-Hs00736955_g1	Target	TMEM173	24.663155	17.608	-0.363	1.2861
Donor_1	PBA-infected	TMEM173-Hs00736955_g1	Target	TMEM173	24.335693	17.16	-0.811	1.75443
Donor_1	T10-infected	TMEM173-Hs00736955_g1	Target	TMEM173	24.33964	17.418	-0.553	1.46713
Donor_1	S1-infected	TMEM173-Hs00736955_g1	Target	TMEM173	25.063595	17.611	-0.36	1.28343
Donor_1	Sa10-infected	TMEM173-Hs00736955_g1	Target	TMEM173	25.281847	18.122	0.151	0.900626
Donor_1	C10-infected	TMEM173-Hs00736955_g1	Target	TMEM173	25.800611	18.412	0.441	0.736624
Donor_1	Cells_Controls	TREM2-Hs00219132_m1	Target	TREM2	22.554258	15.175	0	1
Donor_1	PBA-uninfected	TREM2-Hs00219132_m1	Target	TREM2	22.806898	15.649	0.474	0.719966
Donor_1	MOI5-infected	TREM2-Hs00219132_m1	Target	TREM2	24.841402	17.604	2.429	0.185694
Donor_1	PBA-infected	TREM2-Hs00219132_m1	Target	TREM2	25.111578	17.891	2.716	0.152196
Donor_1	T10-infected	TREM2-Hs00219132_m1	Target	TREM2	26.179909	18.629	3.454	0.091252
Donor_1	S1-infected	TREM2-Hs00219132_m1	Target	TREM2	25.168177	17.849	2.674	0.156692
Donor_1	Sa10-infected	TREM2-Hs00219132_m1	Target	TREM2	24.483175	17.3	2.125	0.229251
Donor_1	C10-infected	TREM2-Hs00219132_m1	Target	TREM2	24.366634	17.278	2.103	0.232774
Donor_1	Cells_Controls	ATG7-Hs00893766_m1	Target	ATG7	23.196081	15.646	0	1
Donor_1	PBA-uninfected	ATG7-Hs00893766_m1	Target	ATG7	23.096422	15.91	0.264	0.832776
Donor_1	MOI5-infected	ATG7-Hs00893766_m1	Target	ATG7	24.177353	17.039	1.393	0.380772
Donor_1	PBA-infected	ATG7-Hs00893766_m1	Target	ATG7	24.095892	17.173	1.527	0.346998
Donor_1	T10-infected	ATG7-Hs00893766_m1	Target	ATG7	24.445593	17.166	1.52	0.348686
Donor_1	S1-infected	ATG7-Hs00893766_m1	Target	ATG7	24.168753	17.055	1.409	0.376573
Donor_1	Sa10-infected	ATG7-Hs00893766_m1	Target	ATG7	23.933355	16.871	1.225	0.427798
Donor_1	C10-infected	ATG7-Hs00893766_m1	Target	ATG7	24.505955	17.283	1.637	0.321524
Donor_1	Cells_Controls	ATG14-Hs00208732_m1	Target	ATG14	26.938131	19.405	0	1
Donor_1	PBA-uninfected	ATG14-Hs00208732_m1	Target	ATG14	26.824345	19.68	0.275	0.82645
Donor_1	MOI5-infected	ATG14-Hs00208732_m1	Target	ATG14	27.048624	19.87	0.465	0.724471
Donor_1	PBA-infected	ATG14-Hs00208732_m1	Target	ATG14	27.319527	20.272	0.867	0.548286
Donor_1	T10-infected	ATG14-Hs00208732_m1	Target	ATG14	27.478642	20.227	0.822	0.565657
Donor_1	S1-infected	ATG14-Hs00208732_m1	Target	ATG14	27.447884	20.139	0.734	0.601235
Donor_1	Sa10-infected	ATG14-Hs00208732_m1	Target	ATG14	26.949364	19.803	0.398	0.75891
Donor_1	C10-infected	ATG14-Hs00208732_m1	Target	ATG14	27.450754	20.343	0.938	0.521956
Donor_1	Cells_Controls	BECN1-Hs01007018_m1	Target	BECN1	23.37485	15.975	0	1
Donor_1	PBA-uninfected	BECN1-Hs01007018_m1	Target	BECN1	23.9634	16.854	0.879	0.543744
Donor_1	MOI5-infected	BECN1-Hs01007018_m1	Target	BECN1	23.412527	16.243	0.268	0.83047
Donor_1	PBA-infected	BECN1-Hs01007018_m1	Target	BECN1	24.332888	17.224	1.249	0.42074
Donor_1	T10-infected	BECN1-Hs01007018_m1	Target	BECN1	24.175753	16.98	1.005	0.49827
Donor_1	S1-infected	BECN1-Hs01007018_m1	Target	BECN1	23.83321	16.549	0.574	0.671752
Donor_1	Sa10-infected	BECN1-Hs01007018_m1	Target	BECN1	23.46351	16.464	0.489	0.712519
Donor_1	C10-infected	BECN1-Hs01007018_m1	Target	BECN1	23.829449	16.731	0.756	0.592136

## Sheet: Donor 2
Donor	Treatment	Detector	Task	Gene_ID	Ct	Avg Delta Ct	DDct	Fold_change
Donor_2	Cells_Controls	18S-Hs99999901_s1	Endogenous Control	18S	7.488651
Donor_2	PBA-uninfected	18S-Hs99999901_s1	Endogenous Control	18S	8.892035
Donor_2	MOI5-infected	18S-Hs99999901_s1	Endogenous Control	18S	7.3624377
Donor_2	PBA-infected	18S-Hs99999901_s1	Endogenous Control	18S	6.9898624
Donor_2	T10-infected	18S-Hs99999901_s1	Endogenous Control	18S	6.9594955
Donor_2	S1-infected	18S-Hs99999901_s1	Endogenous Control	18S	7.6438484
Donor_2	Sa10-infected	18S-Hs99999901_s1	Endogenous Control	18S	7.0893826
Donor_2	C10-infected	18S-Hs99999901_s1	Endogenous Control	18S	7.2720094
Donor_2	Cells_Controls	IL1B-Hs01555410_m1	Target	IL1B	26.98042	19.22	0	1
Donor_2	PBA-uninfected	IL1B-Hs01555410_m1	Target	IL1B	28.67201	20.065	0.845	0.556711
Donor_2	MOI5-infected	IL1B-Hs01555410_m1	Target	IL1B	19.546316	12.139	-7.081	135.392
Donor_2	PBA-infected	IL1B-Hs01555410_m1	Target	IL1B	17.26455	10.159	-9.061	534.113
Donor_2	T10-infected	IL1B-Hs01555410_m1	Target	IL1B	18.598476	11.444	-7.776	219.184
Donor_2	S1-infected	IL1B-Hs01555410_m1	Target	IL1B	19.704462	12.139	-7.081	135.392
Donor_2	Sa10-infected	IL1B-Hs01555410_m1	Target	IL1B	19.876348	12.608	-6.612	97.8161
Donor_2	C10-infected	IL1B-Hs01555410_m1	Target	IL1B	18.516796	11.376	-7.844	229.763
Donor_2	Cells_Controls	TNF-Hs00174128_m1	Target	TNF	26.266577	18.528	0	1
Donor_2	PBA-uninfected	TNF-Hs00174128_m1	Target	TNF	29.364246	20.313	1.785	0.290176
Donor_2	MOI5-infected	TNF-Hs00174128_m1	Target	TNF	21.531246	14.32	-4.208	18.4814
Donor_2	PBA-infected	TNF-Hs00174128_m1	Target	TNF	23.420225	16.299	-2.229	4.68809
Donor_2	T10-infected	TNF-Hs00174128_m1	Target	TNF	22.918259	15.71	-2.818	7.05184
Donor_2	S1-infected	TNF-Hs00174128_m1	Target	TNF	22.68143	14.835	-3.693	12.9331
Donor_2	Sa10-infected	TNF-Hs00174128_m1	Target	TNF	22.34209	14.988	-3.54	11.6318
Donor_2	C10-infected	TNF-Hs00174128_m1	Target	TNF	23.089554	16.053	-2.475	5.55967
Donor_2	Cells_Controls	IL6-Hs00174131_m1	Target	IL6	30.170866	22.513	0	1
Donor_2	PBA-uninfected	IL6-Hs00174131_m1	Target	IL6	33.750843	24.55	2.037	0.24367
Donor_2	MOI5-infected	IL6-Hs00174131_m1	Target	IL6	26.28357	18.52	-3.993	15.9226
Donor_2	PBA-infected	IL6-Hs00174131_m1	Target	IL6	27.050375	19.932	-2.581	5.98354
Donor_2	T10-infected	IL6-Hs00174131_m1	Target	IL6	24.974009	17.89	-4.623	24.6412
Donor_2	S1-infected	IL6-Hs00174131_m1	Target	IL6	25.608866	17.835	-4.678	25.5987
Donor_2	Sa10-infected	IL6-Hs00174131_m1	Target	IL6	26.120333	18.612	-3.901	14.9389
Donor_2	C10-infected	IL6-Hs00174131_m1	Target	IL6	26.300945	19.237	-3.276	9.68666
Donor_2	Cells_Controls	CXCL8-Hs00174103_m1	Target	CXCL8	28.056763	20.31	0	1
Donor_2	PBA-uninfected	CXCL8-Hs00174103_m1	Target	CXCL8	28.353088	19.604	-0.706	1.63127
Donor_2	MOI5-infected	CXCL8-Hs00174103_m1	Target	CXCL8	19.549786	12.136	-8.174	288.815
Donor_2	PBA-infected	CXCL8-Hs00174103_m1	Target	CXCL8	16.746399	9.588	-10.722	1689.05
Donor_2	T10-infected	CXCL8-Hs00174103_m1	Target	CXCL8	17.551722	10.606	-9.704	834.056
Donor_2	S1-infected	CXCL8-Hs00174103_m1	Target	CXCL8	18.8031	11.122	-9.188	583.262
Donor_2	Sa10-infected	CXCL8-Hs00174103_m1	Target	CXCL8	19.392954	11.992	-8.318	319.13
Donor_2	C10-infected	CXCL8-Hs00174103_m1	Target	CXCL8	16.979702	9.936	-10.374	1327.04
Donor_2	Cells_Controls	CCL4-Hs99999148_m1	Target	CCL4	25.800982	18.108	0	1
Donor_2	PBA-uninfected	CCL4-Hs99999148_m1	Target	CCL4	27.1399	18.644	0.536	0.68968
Donor_2	MOI5-infected	CCL4-Hs99999148_m1	Target	CCL4	22.53641	15.054	-3.054	8.30511
Donor_2	PBA-infected	CCL4-Hs99999148_m1	Target	CCL4	22.380718	15.261	-2.847	7.19503
Donor_2	T10-infected	CCL4-Hs99999148_m1	Target	CCL4	22.227251	15.004	-3.104	8.59799
Donor_2	S1-infected	CCL4-Hs99999148_m1	Target	CCL4	22.79832	15.178	-2.93	7.6211
Donor_2	Sa10-infected	CCL4-Hs99999148_m1	Target	CCL4	22.44663	15.17	-2.938	7.66348
Donor_2	C10-infected	CCL4-Hs99999148_m1	Target	CCL4	22.717735	15.703	-2.405	5.29636
Donor_2	Cells_Controls	CCL5-Hs00982282_m1	Target	CCL5	23.067907	15.424	0	1
Donor_2	PBA-uninfected	CCL5-Hs00982282_m1	Target	CCL5	24.621975	15.779	0.355	0.78187
Donor_2	MOI5-infected	CCL5-Hs00982282_m1	Target	CCL5	19.491123	12.067	-3.357	10.2461
Donor_2	PBA-infected	CCL5-Hs00982282_m1	Target	CCL5	18.99383	11.644	-3.78	13.737
Donor_2	T10-infected	CCL5-Hs00982282_m1	Target	CCL5	18.812666	11.857	-3.567	11.8515
Donor_2	S1-infected	CCL5-Hs00982282_m1	Target	CCL5	19.776634	12.13	-3.294	9.80828
Donor_2	Sa10-infected	CCL5-Hs00982282_m1	Target	CCL5	19.728422	12.426	-2.998	7.98892
Donor_2	C10-infected	CCL5-Hs00982282_m1	Target	CCL5	20.5982	13.266	-2.158	4.46296
Donor_2	Cells_Controls	SOCS3-Hs02330328_s1	Target	SOCS3	28.556074	21.114	0	1
Donor_2	PBA-uninfected	SOCS3-Hs02330328_s1	Target	SOCS3	29.254768	20.571	-0.543	1.457
Donor_2	MOI5-infected	SOCS3-Hs02330328_s1	Target	SOCS3	22.67199	15.333	-5.781	54.9863
Donor_2	PBA-infected	SOCS3-Hs02330328_s1	Target	SOCS3	22.509714	15.404	-5.71	52.3457
Donor_2	T10-infected	SOCS3-Hs02330328_s1	Target	SOCS3	23.275068	16.247	-4.867	29.1819
Donor_2	S1-infected	SOCS3-Hs02330328_s1	Target	SOCS3	23.545872	16.108	-5.006	32.1334
Donor_2	Sa10-infected	SOCS3-Hs02330328_s1	Target	SOCS3	23.476646	16.153	-4.961	31.1465
Donor_2	C10-infected	SOCS3-Hs02330328_s1	Target	SOCS3	23.378853	16.314	-4.8	27.8576
Donor_2	Cells_Controls	PTGS2-Hs00153133_m1	Target	PTGS2	28.699625	21.145	0	1
Donor_2	PBA-uninfected	PTGS2-Hs00153133_m1	Target	PTGS2	29.004414	20.244	-0.901	1.86736
Donor_2	MOI5-infected	PTGS2-Hs00153133_m1	Target	PTGS2	21.122253	13.715	-7.43	172.446
Donor_2	PBA-infected	PTGS2-Hs00153133_m1	Target	PTGS2	20.6749	13.495	-7.65	200.854
Donor_2	T10-infected	PTGS2-Hs00153133_m1	Target	PTGS2	22.058924	15.038	-6.107	68.9271
Donor_2	S1-infected	PTGS2-Hs00153133_m1	Target	PTGS2	21.52275	13.823	-7.322	160.008
Donor_2	Sa10-infected	PTGS2-Hs00153133_m1	Target	PTGS2	21.952103	14.665	-6.48	89.2636
Donor_2	C10-infected	PTGS2-Hs00153133_m1	Target	PTGS2	22.09461	15.032	-6.113	69.2144
Donor_2	Cells_Controls	IL10-Hs00961622_m1	Target	IL10	24.54235	16.989	0	1
Donor_2	PBA-uninfected	IL10-Hs00961622_m1	Target	IL10	26.386173	17.655	0.666	0.630252
Donor_2	MOI5-infected	IL10-Hs00961622_m1	Target	IL10	27.479288	19.993	3.004	0.124654
Donor_2	PBA-infected	IL10-Hs00961622_m1	Target	IL10	27.656902	20.602	3.613	0.0817295
Donor_2	T10-infected	IL10-Hs00961622_m1	Target	IL10	25.739538	18.924	1.935	0.261521
Donor_2	S1-infected	IL10-Hs00961622_m1	Target	IL10	26.874659	19.211	2.222	0.214344
Donor_2	Sa10-infected	IL10-Hs00961622_m1	Target	IL10	26.749842	19.626	2.637	0.160762
Donor_2	C10-infected	IL10-Hs00961622_m1	Target	IL10	27.699406	20.635	3.646	0.0798812
Donor_2	Cells_Controls	NFKB1-Hs00765730_m1	Target	NFKB1	24.854258	17.29	0	1
Donor_2	PBA-uninfected	NFKB1-Hs00765730_m1	Target	NFKB1	26.139893	17.569	0.279	0.824162
Donor_2	MOI5-infected	NFKB1-Hs00765730_m1	Target	NFKB1	23.274166	15.796	-1.494	2.81669
Donor_2	PBA-infected	NFKB1-Hs00765730_m1	Target	NFKB1	23.991714	16.848	-0.442	1.35849
Donor_2	T10-infected	NFKB1-Hs00765730_m1	Target	NFKB1	23.562117	16.512	-0.778	1.71475
Donor_2	S1-infected	NFKB1-Hs00765730_m1	Target	NFKB1	23.638575	16.02	-1.27	2.41162
Donor_2	Sa10-infected	NFKB1-Hs00765730_m1	Target	NFKB1	23.797657	16.372	-0.918	1.88949
Donor_2	C10-infected	NFKB1-Hs00765730_m1	Target	NFKB1	23.818638	16.825	-0.465	1.38032
Donor_2	Cells_Controls	CAMP-Hs00189038_m1	Target	CAMP	31.301943	24.011	0	1
Donor_2	PBA-uninfected	CAMP-Hs00189038_m1	Target	CAMP	31.410294	23.293	-0.718	1.6449
Donor_2	MOI5-infected	CAMP-Hs00189038_m1	Target	CAMP	35.382557	26.865	2.854	0.138312
Donor_2	PBA-infected	CAMP-Hs00189038_m1	Target	CAMP	33.37404	25.858	1.847	0.27797
Donor_2	T10-infected	CAMP-Hs00189038_m1	Target	CAMP	34.86291	27.459	3.448	0.0916323
Donor_2	S1-infected	CAMP-Hs00189038_m1	Target	CAMP	36.0095	27.846	3.835	0.0700729
Donor_2	Sa10-infected	CAMP-Hs00189038_m1	Target	CAMP	33.57163	27.135	3.124	0.114705
Donor_2	C10-infected	CAMP-Hs00189038_m1	Target	CAMP	32.873066	26.913	2.902	0.133786
Donor_2	Cells_Controls	TLR2-Hs02621280_s1	Target	TLR2	26.844328	19.293	0	1
Donor_2	PBA-uninfected	TLR2-Hs02621280_s1	Target	TLR2	27.623604	18.901	-0.392	1.31221
Donor_2	MOI5-infected	TLR2-Hs02621280_s1	Target	TLR2	26.145147	18.588	-0.705	1.63014
Donor_2	PBA-infected	TLR2-Hs02621280_s1	Target	TLR2	24.086763	17.121	-2.172	4.50648
Donor_2	T10-infected	TLR2-Hs02621280_s1	Target	TLR2	24.994894	18	-1.293	2.45037
Donor_2	S1-infected	TLR2-Hs02621280_s1	Target	TLR2	25.736027	18.108	-1.185	2.27363
Donor_2	Sa10-infected	TLR2-Hs02621280_s1	Target	TLR2	26.031101	18.697	-0.596	1.51152
Donor_2	C10-infected	TLR2-Hs02621280_s1	Target	TLR2	25.352427	18.207	-1.086	2.12285
Donor_2	Cells_Controls	CCL2-Hs00234140_m1	Target	CCL2	20.985085	13.404	0	1
Donor_2	PBA-uninfected	CCL2-Hs00234140_m1	Target	CCL2	24.7012	16.041	2.637	0.160762
Donor_2	MOI5-infected	CCL2-Hs00234140_m1	Target	CCL2	21.65333	14.334	0.93	0.524858
Donor_2	PBA-infected	CCL2-Hs00234140_m1	Target	CCL2	25.441483	18.457	5.053	0.0301228
Donor_2	T10-infected	CCL2-Hs00234140_m1	Target	CCL2	19.647045	12.492	-0.912	1.88165
Donor_2	S1-infected	CCL2-Hs00234140_m1	Target	CCL2	20.98157	13.469	0.065	0.955945
Donor_2	Sa10-infected	CCL2-Hs00234140_m1	Target	CCL2	20.798153	13.551	0.147	0.903127
Donor_2	C10-infected	CCL2-Hs00234140_m1	Target	CCL2	19.715172	12.578	-0.826	1.77276
Donor_2	Cells_Controls	NOS2-Hs01075529_m1	Target	NOS2	Undetermined
Donor_2	PBA-uninfected	NOS2-Hs01075529_m1	Target	NOS2	Undetermined
Donor_2	MOI5-infected	NOS2-Hs01075529_m1	Target	NOS2	Undetermined
Donor_2	PBA-infected	NOS2-Hs01075529_m1	Target	NOS2	Undetermined
Donor_2	T10-infected	NOS2-Hs01075529_m1	Target	NOS2	35.093224
Donor_2	S1-infected	NOS2-Hs01075529_m1	Target	NOS2	35.03032
Donor_2	Sa10-infected	NOS2-Hs01075529_m1	Target	NOS2	Undetermined
Donor_2	C10-infected	NOS2-Hs01075529_m1	Target	NOS2	Undetermined
Donor_2	Cells_Controls	CYBB-Hs00166163_m1	Target	CYBB	19.097883	11.405	0	1
Donor_2	PBA-uninfected	CYBB-Hs00166163_m1	Target	CYBB	21.00278	12.311	0.906	0.533663
Donor_2	MOI5-infected	CYBB-Hs00166163_m1	Target	CYBB	18.751158	11.396	-0.009	1.00626
Donor_2	PBA-infected	CYBB-Hs00166163_m1	Target	CYBB	19.842136	12.735	1.33	0.397768
Donor_2	T10-infected	CYBB-Hs00166163_m1	Target	CYBB	18.456736	11.487	0.082	0.944747
Donor_2	S1-infected	CYBB-Hs00166163_m1	Target	CYBB	18.932816	11.293	-0.112	1.08073
Donor_2	Sa10-infected	CYBB-Hs00166163_m1	Target	CYBB	18.719969	11.495	0.09	0.939523
Donor_2	C10-infected	CYBB-Hs00166163_m1	Target	CYBB	18.940521	11.803	0.398	0.75891
Donor_2	Cells_Controls	S100A9-Hs00610058_m1	Target	S100A9	22.258474	14.727	0	1
Donor_2	PBA-uninfected	S100A9-Hs00610058_m1	Target	S100A9	23.926754	15.23	0.503	0.705638
Donor_2	MOI5-infected	S100A9-Hs00610058_m1	Target	S100A9	23.112812	15.676	0.949	0.517991
Donor_2	PBA-infected	S100A9-Hs00610058_m1	Target	S100A9	20.799807	13.849	-0.878	1.83783
Donor_2	T10-infected	S100A9-Hs00610058_m1	Target	S100A9	21.478302	14.459	-0.268	1.20414
Donor_2	S1-infected	S100A9-Hs00610058_m1	Target	S100A9	22.560995	14.896	0.169	0.889459
Donor_2	Sa10-infected	S100A9-Hs00610058_m1	Target	S100A9	22.533789	15.254	0.527	0.693996
Donor_2	C10-infected	S100A9-Hs00610058_m1	Target	S100A9	21.54115	14.472	-0.255	1.19334
Donor_2	Cells_Controls	NLRP3-Hs00918082_m1	Target	NLRP3	25.256878	17.786	0	1
Donor_2	PBA-uninfected	NLRP3-Hs00918082_m1	Target	NLRP3	26.357157	17.602	-0.184	1.13603
Donor_2	MOI5-infected	NLRP3-Hs00918082_m1	Target	NLRP3	24.962852	17.558	-0.228	1.17121
Donor_2	PBA-infected	NLRP3-Hs00918082_m1	Target	NLRP3	24.047638	17.008	-0.778	1.71475
Donor_2	T10-infected	NLRP3-Hs00918082_m1	Target	NLRP3	24.7297	17.643	-0.143	1.1042
Donor_2	S1-infected	NLRP3-Hs00918082_m1	Target	NLRP3	25.14927	17.502	-0.284	1.21757
Donor_2	Sa10-infected	NLRP3-Hs00918082_m1	Target	NLRP3	25.63952	18.374	0.588	0.665265
Donor_2	C10-infected	NLRP3-Hs00918082_m1	Target	NLRP3	25.171019	18.042	0.256	0.837406
Donor_2	Cells_Controls	NFE2L2-Hs00975961_g1	Target	NFE2L2	21.913443	14.587	0	1
Donor_2	PBA-uninfected	NFE2L2-Hs00975961_g1	Target	NFE2L2	23.177343	14.577	-0.01	1.00696
Donor_2	MOI5-infected	NFE2L2-Hs00975961_g1	Target	NFE2L2	21.3601	13.951	-0.636	1.55401
Donor_2	PBA-infected	NFE2L2-Hs00975961_g1	Target	NFE2L2	21.410078	14.489	-0.098	1.07029
Donor_2	T10-infected	NFE2L2-Hs00975961_g1	Target	NFE2L2	21.366886	14.114	-0.473	1.38799
Donor_2	S1-infected	NFE2L2-Hs00975961_g1	Target	NFE2L2	21.585619	13.966	-0.621	1.53794
Donor_2	Sa10-infected	NFE2L2-Hs00975961_g1	Target	NFE2L2	21.596056	14.251	-0.336	1.26225
Donor_2	C10-infected	NFE2L2-Hs00975961_g1	Target	NFE2L2	21.602093	14.444	-0.143	1.1042
Donor_2	Cells_Controls	TMEM173-Hs00736955_g1	Target	TMEM173	24.80686	17.378	0	1
Donor_2	PBA-uninfected	TMEM173-Hs00736955_g1	Target	TMEM173	26.257961	17.546	0.168	0.890076
Donor_2	MOI5-infected	TMEM173-Hs00736955_g1	Target	TMEM173	24.994389	17.845	0.467	0.723467
Donor_2	PBA-infected	TMEM173-Hs00736955_g1	Target	TMEM173	23.909634	16.828	-0.55	1.46409
Donor_2	T10-infected	TMEM173-Hs00736955_g1	Target	TMEM173	25.210756	18.201	0.823	0.565265
Donor_2	S1-infected	TMEM173-Hs00736955_g1	Target	TMEM173	25.843315	18.137	0.759	0.590906
Donor_2	Sa10-infected	TMEM173-Hs00736955_g1	Target	TMEM173	25.812635	18.51	1.132	0.456283
Donor_2	C10-infected	TMEM173-Hs00736955_g1	Target	TMEM173	26.095345	18.91	1.532	0.345798
Donor_2	Cells_Controls	TREM2-Hs00219132_m1	Target	TREM2	21.051508	13.798	0	1
Donor_2	PBA-uninfected	TREM2-Hs00219132_m1	Target	TREM2	23.321402	14.536	0.738	0.59957
Donor_2	MOI5-infected	TREM2-Hs00219132_m1	Target	TREM2	24.832584	17.42	3.622	0.0812212
Donor_2	PBA-infected	TREM2-Hs00219132_m1	Target	TREM2	24.550657	17.542	3.744	0.0746352
Donor_2	T10-infected	TREM2-Hs00219132_m1	Target	TREM2	24.462751	17.528	3.73	0.075363
Donor_2	S1-infected	TREM2-Hs00219132_m1	Target	TREM2	25.031458	17.487	3.689	0.0775355
Donor_2	Sa10-infected	TREM2-Hs00219132_m1	Target	TREM2	24.6006	17.296	3.498	0.088511
Donor_2	C10-infected	TREM2-Hs00219132_m1	Target	TREM2	24.0849	16.918	3.12	0.115023
Donor_2	Cells_Controls	ATG7-Hs00893766_m1	Target	ATG7	22.991404	15.322	0	1
Donor_2	PBA-uninfected	ATG7-Hs00893766_m1	Target	ATG7	24.020912	15.369	0.047	0.967947
Donor_2	MOI5-infected	ATG7-Hs00893766_m1	Target	ATG7	23.843042	16.426	1.104	0.465225
Donor_2	PBA-infected	ATG7-Hs00893766_m1	Target	ATG7	23.80312	16.877	1.555	0.340329
Donor_2	T10-infected	ATG7-Hs00893766_m1	Target	ATG7	23.287613	16.447	1.125	0.458502
Donor_2	S1-infected	ATG7-Hs00893766_m1	Target	ATG7	24.102602	16.522	1.2	0.435275
Donor_2	Sa10-infected	ATG7-Hs00893766_m1	Target	ATG7	24.16926	16.781	1.459	0.363745
Donor_2	C10-infected	ATG7-Hs00893766_m1	Target	ATG7	23.866238	16.817	1.495	0.354781
Donor_2	Cells_Controls	ATG14-Hs00208732_m1	Target	ATG14	26.761126	19.115	0	1
Donor_2	PBA-uninfected	ATG14-Hs00208732_m1	Target	ATG14	28.004532	19.184	0.069	0.953299
Donor_2	MOI5-infected	ATG14-Hs00208732_m1	Target	ATG14	27.02057	19.628	0.513	0.700764
Donor_2	PBA-infected	ATG14-Hs00208732_m1	Target	ATG14	27.155743	20.133	1.018	0.4938
Donor_2	T10-infected	ATG14-Hs00208732_m1	Target	ATG14	26.740114	19.701	0.586	0.666187
Donor_2	S1-infected	ATG14-Hs00208732_m1	Target	ATG14	27.28924	19.626	0.511	0.701736
Donor_2	Sa10-infected	ATG14-Hs00208732_m1	Target	ATG14	27.039862	19.737	0.622	0.64977
Donor_2	C10-infected	ATG14-Hs00208732_m1	Target	ATG14	27.157848	20.133	1.018	0.4938
Donor_2	Cells_Controls	BECN1-Hs01007018_m1	Target	BECN1	23.063488	15.598	0	1
Donor_2	PBA-uninfected	BECN1-Hs01007018_m1	Target	BECN1	24.725296	15.967	0.369	0.774319
Donor_2	MOI5-infected	BECN1-Hs01007018_m1	Target	BECN1	23.27888	15.965	0.367	0.775393
Donor_2	PBA-infected	BECN1-Hs01007018_m1	Target	BECN1	23.814404	16.847	1.249	0.42074
Donor_2	T10-infected	BECN1-Hs01007018_m1	Target	BECN1	23.340366	16.27	0.672	0.627636
Donor_2	S1-infected	BECN1-Hs01007018_m1	Target	BECN1	23.785751	16.138	0.54	0.687771
Donor_2	Sa10-infected	BECN1-Hs01007018_m1	Target	BECN1	23.462284	16.275	0.677	0.625465
Donor_2	C10-infected	BECN1-Hs01007018_m1	Target	BECN1	23.783815	16.572	0.974	0.509093

## Sheet: Donor 3
Donor	Treatment	Detector	Task	Gene_ID	Ct	Avg Delta Ct	DDct	Fold_change
Donor_3	Cells_Controls	18S-Hs99999901_s1	Endogenous Control	18S	7.5094695
Donor_3	PBA-uninfected	18S-Hs99999901_s1	Endogenous Control	18S	7.606554
Donor_3	IR-uninfected	18S-Hs99999901_s1	Endogenous Control	18S	7.5224123
Donor_3	T10-uninfected	18S-Hs99999901_s1	Endogenous Control	18S	7.5711718
Donor_3	S1-uninfected	18S-Hs99999901_s1	Endogenous Control	18S	7.2312613
Donor_3	Sa10-uninfected	18S-Hs99999901_s1	Endogenous Control	18S	7.9510884
Donor_3	C10-uninfected	18S-Hs99999901_s1	Endogenous Control	18S	7.06313
Donor_3	MOI5-infected	18S-Hs99999901_s1	Endogenous Control	18S	7.500914
Donor_3	PBA-infected	18S-Hs99999901_s1	Endogenous Control	18S	7.4422255
Donor_3	IR-infected	18S-Hs99999901_s1	Endogenous Control	18S	7.3695335
Donor_3	T10-infected	18S-Hs99999901_s1	Endogenous Control	18S	7.080225
Donor_3	S1-infected	18S-Hs99999901_s1	Endogenous Control	18S	6.4860945
Donor_3	Sa10-infected	18S-Hs99999901_s1	Endogenous Control	18S	7.483902
Donor_3	C10-infected	18S-Hs99999901_s1	Endogenous Control	18S	7.877325
Donor_3	Cells_Controls	IL1B-Hs01555410_m1	Target	IL1B	24.71742	16.679	0	1
Donor_3	PBA-uninfected	IL1B-Hs01555410_m1	Target	IL1B	23.923914	16.572	-0.107	1.07699
Donor_3	IR-uninfected	IL1B-Hs01555410_m1	Target	IL1B	25.064825	17.472	0.793	0.577143
Donor_3	T10-uninfected	IL1B-Hs01555410_m1	Target	IL1B	25.171131	17.478	0.799	0.574747
Donor_3	S1-uninfected	IL1B-Hs01555410_m1	Target	IL1B	24.514608	17.46	0.781	0.581963
Donor_3	Sa10-uninfected	IL1B-Hs01555410_m1	Target	IL1B	25.08616	17.477	0.798	0.575146
Donor_3	C10-uninfected	IL1B-Hs01555410_m1	Target	IL1B	25.149794	18.114	1.435	0.369847
Donor_3	MOI5-infected	IL1B-Hs01555410_m1	Target	IL1B	17.238993	9.718	-6.961	124.586
Donor_3	PBA-infected	IL1B-Hs01555410_m1	Target	IL1B	16.46935	8.782	-7.897	238.36
Donor_3	IR-infected	IL1B-Hs01555410_m1	Target	IL1B	16.95323	9.591	-7.088	136.051
Donor_3	T10-infected	IL1B-Hs01555410_m1	Target	IL1B	17.208231	10.025	-6.654	100.706
Donor_3	S1-infected	IL1B-Hs01555410_m1	Target	IL1B	16.30165	10.074	-6.605	97.3426
Donor_3	Sa10-infected	IL1B-Hs01555410_m1	Target	IL1B	17.574516	9.964	-6.715	105.055
Donor_3	C10-infected	IL1B-Hs01555410_m1	Target	IL1B	17.243156	9.453	-7.226	149.707
Donor_3	Cells_Controls	TNF-Hs00174128_m1	Target	TNF	24.705002	16.969	0	1
Donor_3	PBA-uninfected	TNF-Hs00174128_m1	Target	TNF	26.829277	19.305	2.336	0.198059
Donor_3	IR-uninfected	TNF-Hs00174128_m1	Target	TNF	25.382513	17.753	0.784	0.580754
Donor_3	T10-uninfected	TNF-Hs00174128_m1	Target	TNF	25.652693	18.016	1.047	0.483974
Donor_3	S1-uninfected	TNF-Hs00174128_m1	Target	TNF	26.235825	18.716	1.747	0.297921
Donor_3	Sa10-uninfected	TNF-Hs00174128_m1	Target	TNF	26.28264	18.295	1.326	0.398873
Donor_3	C10-uninfected	TNF-Hs00174128_m1	Target	TNF	25.229012	18.282	1.313	0.402483
Donor_3	MOI5-infected	TNF-Hs00174128_m1	Target	TNF	22.422468	14.779	-2.19	4.56305
Donor_3	PBA-infected	TNF-Hs00174128_m1	Target	TNF	23.485975	15.778	-1.191	2.28311
Donor_3	IR-infected	TNF-Hs00174128_m1	Target	TNF	22.313032	15.095	-1.874	3.66547
Donor_3	T10-infected	TNF-Hs00174128_m1	Target	TNF	22.734324	15.583	-1.386	2.61353
Donor_3	S1-infected	TNF-Hs00174128_m1	Target	TNF	22.889486	16.196	-0.773	1.70882
Donor_3	Sa10-infected	TNF-Hs00174128_m1	Target	TNF	22.859278	15.451	-1.518	2.86394
Donor_3	C10-infected	TNF-Hs00174128_m1	Target	TNF	24.222807	16.471	-0.498	1.41225
Donor_3	Cells_Controls	IL6-Hs00174131_m1	Target	IL6	25.695448	17.798	0	1
Donor_3	PBA-uninfected	IL6-Hs00174131_m1	Target	IL6	27.085093	19.467	1.669	0.314471
Donor_3	IR-uninfected	IL6-Hs00174131_m1	Target	IL6	26.69273	19.09	1.292	0.408384
Donor_3	T10-uninfected	IL6-Hs00174131_m1	Target	IL6	25.999945	18.203	0.405	0.755236
Donor_3	S1-uninfected	IL6-Hs00174131_m1	Target	IL6	26.457808	18.898	1.1	0.466516
Donor_3	Sa10-uninfected	IL6-Hs00174131_m1	Target	IL6	27.942135	20.353	2.555	0.170164
Donor_3	C10-uninfected	IL6-Hs00174131_m1	Target	IL6	27.221928	20.134	2.336	0.198059
Donor_3	MOI5-infected	IL6-Hs00174131_m1	Target	IL6	21.648855	13.936	-3.862	14.5404
Donor_3	PBA-infected	IL6-Hs00174131_m1	Target	IL6	23.032341	15.296	-2.502	5.6647
Donor_3	IR-infected	IL6-Hs00174131_m1	Target	IL6	21.17878	13.797	-4.001	16.0111
Donor_3	T10-infected	IL6-Hs00174131_m1	Target	IL6	20.843245	13.842	-3.956	15.5194
Donor_3	S1-infected	IL6-Hs00174131_m1	Target	IL6	21.432314	14.641	-3.157	8.91973
Donor_3	Sa10-infected	IL6-Hs00174131_m1	Target	IL6	21.835018	14.243	-3.555	11.7533
Donor_3	C10-infected	IL6-Hs00174131_m1	Target	IL6	22.688297	14.761	-3.037	8.20783
Donor_3	Cells_Controls	CXCL8-Hs00174103_m1	Target	CXCL8	23.994846	16.151	0	1
Donor_3	PBA-uninfected	CXCL8-Hs00174103_m1	Target	CXCL8	22.426535	14.763	-1.388	2.61716
Donor_3	IR-uninfected	CXCL8-Hs00174103_m1	Target	CXCL8	24.437609	17.081	0.93	0.524858
Donor_3	T10-uninfected	CXCL8-Hs00174103_m1	Target	CXCL8	24.31292	16.768	0.617	0.652025
Donor_3	S1-uninfected	CXCL8-Hs00174103_m1	Target	CXCL8	24.47337	17.154	1.003	0.498961
Donor_3	Sa10-uninfected	CXCL8-Hs00174103_m1	Target	CXCL8	24.820108	16.674	0.523	0.695923
Donor_3	C10-uninfected	CXCL8-Hs00174103_m1	Target	CXCL8	25.191292	18.15	1.999	0.250173
Donor_3	MOI5-infected	CXCL8-Hs00174103_m1	Target	CXCL8	16.033487	8.867	-7.284	155.848
Donor_3	PBA-infected	CXCL8-Hs00174103_m1	Target	CXCL8	15.058817	7.479	-8.672	407.88
Donor_3	IR-infected	CXCL8-Hs00174103_m1	Target	CXCL8	15.561326	8.343	-7.808	224.1
Donor_3	T10-infected	CXCL8-Hs00174103_m1	Target	CXCL8	15.857797	8.523	-7.628	197.814
Donor_3	S1-infected	CXCL8-Hs00174103_m1	Target	CXCL8	14.964235	8.497	-7.654	201.411
Donor_3	Sa10-infected	CXCL8-Hs00174103_m1	Target	CXCL8	15.559587	8.334	-7.817	225.503
Donor_3	C10-infected	CXCL8-Hs00174103_m1	Target	CXCL8	15.651615	7.8	-8.351	326.514
Donor_3	Cells_Controls	CCL4-Hs99999148_m1	Target	CCL4	23.285797	15.364	0	1
Donor_3	PBA-uninfected	CCL4-Hs99999148_m1	Target	CCL4	23.809187	16.698	1.334	0.396667
Donor_3	IR-uninfected	CCL4-Hs99999148_m1	Target	CCL4	23.260107	16.007	0.643	0.64038
Donor_3	T10-uninfected	CCL4-Hs99999148_m1	Target	CCL4	24.200363	16.607	1.243	0.422493
Donor_3	S1-uninfected	CCL4-Hs99999148_m1	Target	CCL4	24.638884	17.247	1.883	0.271119
Donor_3	Sa10-uninfected	CCL4-Hs99999148_m1	Target	CCL4	24.219772	16.467	1.103	0.465547
Donor_3	C10-uninfected	CCL4-Hs99999148_m1	Target	CCL4	24.014862	16.927	1.563	0.338447
Donor_3	MOI5-infected	CCL4-Hs99999148_m1	Target	CCL4	21.928024	14.387	-0.977	1.96837
Donor_3	PBA-infected	CCL4-Hs99999148_m1	Target	CCL4	22.343452	14.756	-0.608	1.52414
Donor_3	IR-infected	CCL4-Hs99999148_m1	Target	CCL4	22.202187	15.033	-0.331	1.25788
Donor_3	T10-infected	CCL4-Hs99999148_m1	Target	CCL4	21.352148	14.317	-1.047	2.06623
Donor_3	S1-infected	CCL4-Hs99999148_m1	Target	CCL4	22.299665	15.77	0.406	0.754713
Donor_3	Sa10-infected	CCL4-Hs99999148_m1	Target	CCL4	22.06935	14.323	-1.041	2.05765
Donor_3	C10-infected	CCL4-Hs99999148_m1	Target	CCL4	23.490297	15.398	0.034	0.976709
Donor_3	Cells_Controls	CCL5-Hs00982282_m1	Target	CCL5	22.791225	14.85	0	1
Donor_3	PBA-uninfected	CCL5-Hs00982282_m1	Target	CCL5	21.918262	14.246	-0.604	1.51992
Donor_3	IR-uninfected	CCL5-Hs00982282_m1	Target	CCL5	21.727364	14.219	-0.631	1.54864
Donor_3	T10-uninfected	CCL5-Hs00982282_m1	Target	CCL5	22.149073	14.49	-0.36	1.28343
Donor_3	S1-uninfected	CCL5-Hs00982282_m1	Target	CCL5	22.128672	14.917	0.067	0.954621
Donor_3	Sa10-uninfected	CCL5-Hs00982282_m1	Target	CCL5	21.539297	13.751	-1.099	2.14206
Donor_3	C10-uninfected	CCL5-Hs00982282_m1	Target	CCL5	22.147549	14.984	0.134	0.911301
Donor_3	MOI5-infected	CCL5-Hs00982282_m1	Target	CCL5	18.275942	10.715	-4.135	17.5695
Donor_3	PBA-infected	CCL5-Hs00982282_m1	Target	CCL5	18.36118	10.565	-4.285	19.4946
Donor_3	IR-infected	CCL5-Hs00982282_m1	Target	CCL5	17.98983	10.652	-4.198	18.3537
Donor_3	T10-infected	CCL5-Hs00982282_m1	Target	CCL5	17.758677	10.472	-4.378	20.7926
Donor_3	S1-infected	CCL5-Hs00982282_m1	Target	CCL5	18.307264	11.449	-3.401	10.5634
Donor_3	Sa10-infected	CCL5-Hs00982282_m1	Target	CCL5	18.123318	10.039	-4.811	28.0708
Donor_3	C10-infected	CCL5-Hs00982282_m1	Target	CCL5	18.215933	10.617	-4.233	18.8044
Donor_3	Cells_Controls	SOCS3-Hs02330328_s1	Target	SOCS3	26.01426	18.309	0	1
Donor_3	PBA-uninfected	SOCS3-Hs02330328_s1	Target	SOCS3	26.143074	18.588	0.279	0.824162
Donor_3	IR-uninfected	SOCS3-Hs02330328_s1	Target	SOCS3	26.444134	18.881	0.572	0.672684
Donor_3	T10-uninfected	SOCS3-Hs02330328_s1	Target	SOCS3	26.373867	18.888	0.579	0.669428
Donor_3	S1-uninfected	SOCS3-Hs02330328_s1	Target	SOCS3	26.30284	18.884	0.575	0.671286
Donor_3	Sa10-uninfected	SOCS3-Hs02330328_s1	Target	SOCS3	26.637135	18.601	0.292	0.816769
Donor_3	C10-uninfected	SOCS3-Hs02330328_s1	Target	SOCS3	26.112778	19.137	0.828	0.56331
Donor_3	MOI5-infected	SOCS3-Hs02330328_s1	Target	SOCS3	23.069996	15.381	-2.928	7.61055
Donor_3	PBA-infected	SOCS3-Hs02330328_s1	Target	SOCS3	22.278605	14.68	-3.629	12.3719
Donor_3	IR-infected	SOCS3-Hs02330328_s1	Target	SOCS3	22.927414	15.825	-2.484	5.59446
Donor_3	T10-infected	SOCS3-Hs02330328_s1	Target	SOCS3	23.366682	16.21	-2.099	4.28412
Donor_3	S1-infected	SOCS3-Hs02330328_s1	Target	SOCS3	23.241858	16.336	-1.973	3.92584
Donor_3	Sa10-infected	SOCS3-Hs02330328_s1	Target	SOCS3	23.040386	15.743	-2.566	5.92165
Donor_3	C10-infected	SOCS3-Hs02330328_s1	Target	SOCS3	23.175869	15.378	-2.931	7.62639
Donor_3	Cells_Controls	PTGS2-Hs00153133_m1	Target	PTGS2	27.166147	19.546	0	1
Donor_3	PBA-uninfected	PTGS2-Hs00153133_m1	Target	PTGS2	27.331465	19.826	0.28	0.823591
Donor_3	IR-uninfected	PTGS2-Hs00153133_m1	Target	PTGS2	28.16687	20.725	1.179	0.441658
Donor_3	T10-uninfected	PTGS2-Hs00153133_m1	Target	PTGS2	28.263687	20.772	1.226	0.427501
Donor_3	S1-uninfected	PTGS2-Hs00153133_m1	Target	PTGS2	28.501554	21.15	1.604	0.328964
Donor_3	Sa10-uninfected	PTGS2-Hs00153133_m1	Target	PTGS2	28.448019	20.596	1.05	0.482968
Donor_3	C10-uninfected	PTGS2-Hs00153133_m1	Target	PTGS2	28.44819	21.645	2.099	0.23342
Donor_3	MOI5-infected	PTGS2-Hs00153133_m1	Target	PTGS2	19.894293	12.164	-7.382	166.803
Donor_3	PBA-infected	PTGS2-Hs00153133_m1	Target	PTGS2	19.494936	11.834	-7.712	209.673
Donor_3	IR-infected	PTGS2-Hs00153133_m1	Target	PTGS2	19.425255	12.166	-7.38	166.572
Donor_3	T10-infected	PTGS2-Hs00153133_m1	Target	PTGS2	20.742012	13.713	-5.833	57.0043
Donor_3	S1-infected	PTGS2-Hs00153133_m1	Target	PTGS2	19.90292	13.211	-6.335	80.7282
Donor_3	Sa10-infected	PTGS2-Hs00153133_m1	Target	PTGS2	20.148361	12.456	-7.09	136.239
Donor_3	C10-infected	PTGS2-Hs00153133_m1	Target	PTGS2	19.831171	12.26	-7.286	156.065
Donor_3	Cells_Controls	IL10-Hs00961622_m1	Target	IL10	23.899616	16.404	0	1
Donor_3	PBA-uninfected	IL10-Hs00961622_m1	Target	IL10	25.008404	17.377	0.973	0.509446
Donor_3	IR-uninfected	IL10-Hs00961622_m1	Target	IL10	24.552874	17.025	0.621	0.65022
Donor_3	T10-uninfected	IL10-Hs00961622_m1	Target	IL10	24.611088	17.086	0.682	0.623301
Donor_3	S1-uninfected	IL10-Hs00961622_m1	Target	IL10	24.961329	17.676	1.272	0.414085
Donor_3	Sa10-uninfected	IL10-Hs00961622_m1	Target	IL10	24.757513	17.006	0.602	0.65884
Donor_3	C10-uninfected	IL10-Hs00961622_m1	Target	IL10	25.175611	18.147	1.743	0.298748
Donor_3	MOI5-infected	IL10-Hs00961622_m1	Target	IL10	25.669104	18.313	1.909	0.266277
Donor_3	PBA-infected	IL10-Hs00961622_m1	Target	IL10	26.56679	19.126	2.722	0.151564
Donor_3	IR-infected	IL10-Hs00961622_m1	Target	IL10	26.378294	18.994	2.59	0.166086
Donor_3	T10-infected	IL10-Hs00961622_m1	Target	IL10	24.936478	17.845	1.441	0.368312
Donor_3	S1-infected	IL10-Hs00961622_m1	Target	IL10	26.42759	19.675	3.271	0.103593
Donor_3	Sa10-infected	IL10-Hs00961622_m1	Target	IL10	26.837982	19.286	2.882	0.135654
Donor_3	C10-infected	IL10-Hs00961622_m1	Target	IL10	25.933094	18.261	1.857	0.27605
Donor_3	Cells_Controls	NFKB1-Hs00765730_m1	Target	NFKB1	24.231411	16.454	0	1
Donor_3	PBA-uninfected	NFKB1-Hs00765730_m1	Target	NFKB1	24.370647	16.99	0.536	0.68968
Donor_3	IR-uninfected	NFKB1-Hs00765730_m1	Target	NFKB1	24.714495	17.042	0.588	0.665265
Donor_3	T10-uninfected	NFKB1-Hs00765730_m1	Target	NFKB1	25.072855	17.515	1.061	0.4793
Donor_3	S1-uninfected	NFKB1-Hs00765730_m1	Target	NFKB1	24.99997	17.84	1.386	0.382624
Donor_3	Sa10-uninfected	NFKB1-Hs00765730_m1	Target	NFKB1	24.87567	17.068	0.614	0.653383
Donor_3	C10-uninfected	NFKB1-Hs00765730_m1	Target	NFKB1	24.585247	17.72	1.266	0.415811
Donor_3	MOI5-infected	NFKB1-Hs00765730_m1	Target	NFKB1	22.827581	15.2	-1.254	2.38502
Donor_3	PBA-infected	NFKB1-Hs00765730_m1	Target	NFKB1	23.564276	15.968	-0.486	1.40056
Donor_3	IR-infected	NFKB1-Hs00765730_m1	Target	NFKB1	23.553215	16.268	-0.186	1.13761
Donor_3	T10-infected	NFKB1-Hs00765730_m1	Target	NFKB1	23.974348	16.734	0.28	0.823591
Donor_3	S1-infected	NFKB1-Hs00765730_m1	Target	NFKB1	23.932293	17.002	0.548	0.683968
Donor_3	Sa10-infected	NFKB1-Hs00765730_m1	Target	NFKB1	23.527405	16.108	-0.346	1.27103
Donor_3	C10-infected	NFKB1-Hs00765730_m1	Target	NFKB1	23.411112	15.817	-0.637	1.55509
Donor_3	Cells_Controls	CAMP-Hs00189038_m1	Target	CAMP	32.600742	24.73	0	1
Donor_3	PBA-uninfected	CAMP-Hs00189038_m1	Target	CAMP	30.609055	22.964	-1.766	3.4011
Donor_3	IR-uninfected	CAMP-Hs00189038_m1	Target	CAMP	32.630085	25.47	0.74	0.598739
Donor_3	T10-uninfected	CAMP-Hs00189038_m1	Target	CAMP	33.215034	25.447	0.717	0.608361
Donor_3	S1-uninfected	CAMP-Hs00189038_m1	Target	CAMP	33.266594	26.083	1.353	0.391477
Donor_3	Sa10-uninfected	CAMP-Hs00189038_m1	Target	CAMP	31.983686	24.843	0.113	0.924663
Donor_3	C10-uninfected	CAMP-Hs00189038_m1	Target	CAMP	33.291584	25.782	1.052	0.482299
Donor_3	MOI5-infected	CAMP-Hs00189038_m1	Target	CAMP	36.532463	28.921	4.191	0.0547499
Donor_3	PBA-infected	CAMP-Hs00189038_m1	Target	CAMP	33.489136	25.702	0.972	0.509799
Donor_3	IR-infected	CAMP-Hs00189038_m1	Target	CAMP	34.907867	26.867	2.137	0.227352
Donor_3	T10-infected	CAMP-Hs00189038_m1	Target	CAMP	32.638294	25.639	0.909	0.532554
Donor_3	S1-infected	CAMP-Hs00189038_m1	Target	CAMP	34.076675	26.781	2.051	0.241317
Donor_3	Sa10-infected	CAMP-Hs00189038_m1	Target	CAMP	35.608356	26.801	2.071	0.237994
Donor_3	C10-infected	CAMP-Hs00189038_m1	Target	CAMP	32.93676	26.487	1.757	0.295863
Donor_3	Cells_Controls	TLR2-Hs02621280_s1	Target	TLR2	24.941732	17.185	0	1
Donor_3	PBA-uninfected	TLR2-Hs02621280_s1	Target	TLR2	24.95314	17.462	0.277	0.825305
Donor_3	IR-uninfected	TLR2-Hs02621280_s1	Target	TLR2	25.277714	17.867	0.682	0.623301
Donor_3	T10-uninfected	TLR2-Hs02621280_s1	Target	TLR2	25.787891	18.163	0.978	0.507683
Donor_3	S1-uninfected	TLR2-Hs02621280_s1	Target	TLR2	25.529547	18.159	0.974	0.509093
Donor_3	Sa10-uninfected	TLR2-Hs02621280_s1	Target	TLR2	25.543146	17.847	0.662	0.632002
Donor_3	C10-uninfected	TLR2-Hs02621280_s1	Target	TLR2	25.785675	18.798	1.613	0.326918
Donor_3	MOI5-infected	TLR2-Hs02621280_s1	Target	TLR2	24.404936	16.609	-0.576	1.49071
Donor_3	PBA-infected	TLR2-Hs02621280_s1	Target	TLR2	23.930485	16.425	-0.76	1.69349
Donor_3	IR-infected	TLR2-Hs02621280_s1	Target	TLR2	24.026857	16.822	-0.363	1.2861
Donor_3	T10-infected	TLR2-Hs02621280_s1	Target	TLR2	23.912554	16.847	-0.338	1.264
Donor_3	S1-infected	TLR2-Hs02621280_s1	Target	TLR2	24.047873	17.342	0.157	0.896888
Donor_3	Sa10-infected	TLR2-Hs02621280_s1	Target	TLR2	24.221502	16.774	-0.411	1.32961
Donor_3	C10-infected	TLR2-Hs02621280_s1	Target	TLR2	23.526804	15.832	-1.353	2.55443
Donor_3	Cells_Controls	CCL2-Hs00234140_m1	Target	CCL2	19.365324	11.357	0	1
Donor_3	PBA-uninfected	CCL2-Hs00234140_m1	Target	CCL2	21.116947	13.72	2.363	0.194387
Donor_3	IR-uninfected	CCL2-Hs00234140_m1	Target	CCL2	19.668966	12.15	0.793	0.577143
Donor_3	T10-uninfected	CCL2-Hs00234140_m1	Target	CCL2	19.311424	11.964	0.607	0.656561
Donor_3	S1-uninfected	CCL2-Hs00234140_m1	Target	CCL2	19.950357	12.607	1.25	0.420448
Donor_3	Sa10-uninfected	CCL2-Hs00234140_m1	Target	CCL2	21.06036	12.986	1.629	0.323312
Donor_3	C10-infected	CCL2-Hs00234140_m1	Target	CCL2	22.675768	15.216	3.859	0.0689168
Donor_3	MOI5-infected	CCL2-Hs00234140_m1	Target	CCL2	21.2087	13.773	2.416	0.187375
Donor_3	PBA-infected	CCL2-Hs00234140_m1	Target	CCL2	26.625332	19.257	7.9	0.00418662
Donor_3	IR-infected	CCL2-Hs00234140_m1	Target	CCL2	21.316666	14.093	2.736	0.1501
Donor_3	T10-infected	CCL2-Hs00234140_m1	Target	CCL2	20.126919	13.138	1.781	0.290982
Donor_3	S1-infected	CCL2-Hs00234140_m1	Target	CCL2	21.6767	15.144	3.787	0.0724435
Donor_3	Sa10-infected	CCL2-Hs00234140_m1	Target	CCL2	21.55263	13.946	2.589	0.166201
Donor_3	C10-uninfected	CCL2-Hs00234140_m1	Target	CCL2	20.470984	13.424	2.067	0.238655
Donor_3	Cells_Controls	NOS2-Hs01075529_m1	Target	NOS2	34.41783
Donor_3	PBA-uninfected	NOS2-Hs01075529_m1	Target	NOS2	33.605103
Donor_3	IR-uninfected	NOS2-Hs01075529_m1	Target	NOS2	Undetermined
Donor_3	T10-uninfected	NOS2-Hs01075529_m1	Target	NOS2	Undetermined
Donor_3	S1-uninfected	NOS2-Hs01075529_m1	Target	NOS2	Undetermined
Donor_3	Sa10-uninfected	NOS2-Hs01075529_m1	Target	NOS2	Undetermined
Donor_3	C10-uninfected	NOS2-Hs01075529_m1	Target	NOS2	35.404953
Donor_3	MOI5-infected	NOS2-Hs01075529_m1	Target	NOS2	34.508804
Donor_3	PBA-infected	NOS2-Hs01075529_m1	Target	NOS2	36.00879
Donor_3	IR-infected	NOS2-Hs01075529_m1	Target	NOS2	Undetermined
Donor_3	T10-infected	NOS2-Hs01075529_m1	Target	NOS2	Undetermined
Donor_3	S1-infected	NOS2-Hs01075529_m1	Target	NOS2	Undetermined
Donor_3	Sa10-infected	NOS2-Hs01075529_m1	Target	NOS2	Undetermined
Donor_3	C10-infected	NOS2-Hs01075529_m1	Target	NOS2	Undetermined
Donor_3	Cells_Controls	CYBB-Hs00166163_m1	Target	CYBB	18.787813	10.944	0	1
Donor_3	PBA-uninfected	CYBB-Hs00166163_m1	Target	CYBB	19.417	11.92	0.976	0.508387
Donor_3	IR-uninfected	CYBB-Hs00166163_m1	Target	CYBB	18.914635	11.457	0.513	0.700764
Donor_3	T10-uninfected	CYBB-Hs00166163_m1	Target	CYBB	19.081594	11.623	0.679	0.624598
Donor_3	S1-uninfected	CYBB-Hs00166163_m1	Target	CYBB	19.162876	11.865	0.921	0.528143
Donor_3	Sa10-uninfected	CYBB-Hs00166163_m1	Target	CYBB	18.92355	11.137	0.193	0.874785
Donor_3	C10-infected	CYBB-Hs00166163_m1	Target	CYBB	19.70502	11.965	1.021	0.492775
Donor_3	MOI5-infected	CYBB-Hs00166163_m1	Target	CYBB	18.769234	11.235	0.291	0.817335
Donor_3	PBA-infected	CYBB-Hs00166163_m1	Target	CYBB	20.733278	13.104	2.16	0.223756
Donor_3	IR-infected	CYBB-Hs00166163_m1	Target	CYBB	19.079052	11.835	0.891	0.53924
Donor_3	T10-infected	CYBB-Hs00166163_m1	Target	CYBB	18.960129	11.964	1.02	0.493116
Donor_3	S1-infected	CYBB-Hs00166163_m1	Target	CYBB	19.21886	12.612	1.668	0.314689
Donor_3	Sa10-infected	CYBB-Hs00166163_m1	Target	CYBB	19.28571	11.642	0.698	0.616426
Donor_3	C10-uninfected	CYBB-Hs00166163_m1	Target	CYBB	19.534397	12.509	1.565	0.337978
Donor_3	Cells_Controls	S100A9-Hs00610058_m1	Target	S100A9	20.719297	12.96	0	1
Donor_3	PBA-uninfected	S100A9-Hs00610058_m1	Target	S100A9	21.16673	13.718	0.758	0.591316
Donor_3	IR-uninfected	S100A9-Hs00610058_m1	Target	S100A9	21.169956	13.632	0.672	0.627636
Donor_3	T10-uninfected	S100A9-Hs00610058_m1	Target	S100A9	20.851929	13.281	0.321	0.800515
Donor_3	S1-uninfected	S100A9-Hs00610058_m1	Target	S100A9	20.771645	13.658	0.698	0.616426
Donor_3	Sa10-uninfected	S100A9-Hs00610058_m1	Target	S100A9	20.891657	13.086	0.126	0.916369
Donor_3	C10-uninfected	S100A9-Hs00610058_m1	Target	S100A9	21.996046	14.922	1.962	0.256672
Donor_3	MOI5-infected	S100A9-Hs00610058_m1	Target	S100A9	21.924839	14.034	1.074	0.475
Donor_3	PBA-infected	S100A9-Hs00610058_m1	Target	S100A9	20.839987	13.294	0.334	0.793334
Donor_3	IR-infected	S100A9-Hs00610058_m1	Target	S100A9	20.769743	13.547	0.587	0.665726
Donor_3	T10-infected	S100A9-Hs00610058_m1	Target	S100A9	21.087729	14.104	1.144	0.452503
Donor_3	S1-infected	S100A9-Hs00610058_m1	Target	S100A9	20.876787	14.225	1.265	0.416099
Donor_3	Sa10-infected	S100A9-Hs00610058_m1	Target	S100A9	21.367836	14.024	1.064	0.478304
Donor_3	C10-infected	S100A9-Hs00610058_m1	Target	S100A9	21.141848	13.399	0.439	0.737646
Donor_3	Cells_Controls	NLRP3-Hs00918082_m1	Target	NLRP3	25.17473	17.343	0	1
Donor_3	PBA-uninfected	NLRP3-Hs00918082_m1	Target	NLRP3	24.794777	17.26	-0.083	1.05922
Donor_3	IR-uninfected	NLRP3-Hs00918082_m1	Target	NLRP3	25.16309	17.745	0.402	0.756808
Donor_3	T10-uninfected	NLRP3-Hs00918082_m1	Target	NLRP3	25.850565	18.222	0.879	0.543744
Donor_3	S1-uninfected	NLRP3-Hs00918082_m1	Target	NLRP3	25.409264	18.29	0.947	0.51871
Donor_3	Sa10-uninfected	NLRP3-Hs00918082_m1	Target	NLRP3	25.328514	17.51	0.167	0.890693
Donor_3	C10-uninfected	NLRP3-Hs00918082_m1	Target	NLRP3	25.271297	18.285	0.942	0.520511
Donor_3	MOI5-infected	NLRP3-Hs00918082_m1	Target	NLRP3	23.955921	16.375	-0.968	1.95613
Donor_3	PBA-infected	NLRP3-Hs00918082_m1	Target	NLRP3	23.868462	16.453	-0.89	1.85318
Donor_3	IR-infected	NLRP3-Hs00918082_m1	Target	NLRP3	23.874386	16.605	-0.738	1.66786
Donor_3	T10-infected	NLRP3-Hs00918082_m1	Target	NLRP3	23.923336	16.826	-0.517	1.43098
Donor_3	S1-infected	NLRP3-Hs00918082_m1	Target	NLRP3	23.945543	17.266	-0.077	1.05482
Donor_3	Sa10-infected	NLRP3-Hs00918082_m1	Target	NLRP3	23.63486	16.304	-1.039	2.0548
Donor_3	C10-infected	NLRP3-Hs00918082_m1	Target	NLRP3	23.768389	16.082	-1.261	2.39662
Donor_3	Cells_Controls	NFE2L2-Hs00975961_g1	Target	NFE2L2	21.820654	14.025	0	1
Donor_3	PBA-uninfected	NFE2L2-Hs00975961_g1	Target	NFE2L2	21.61961	14.141	0.116	0.922742
Donor_3	IR-uninfected	NFE2L2-Hs00975961_g1	Target	NFE2L2	21.731913	14.333	0.308	0.807761
Donor_3	T10-uninfected	NFE2L2-Hs00975961_g1	Target	NFE2L2	21.720932	14.435	0.41	0.752623
Donor_3	S1-uninfected	NFE2L2-Hs00975961_g1	Target	NFE2L2	22.14536	14.987	0.962	0.513345
Donor_3	Sa10-uninfected	NFE2L2-Hs00975961_g1	Target	NFE2L2	21.219126	13.667	-0.358	1.28165
Donor_3	C10-uninfected	NFE2L2-Hs00975961_g1	Target	NFE2L2	21.682987	14.962	0.937	0.522318
Donor_3	MOI5-infected	NFE2L2-Hs00975961_g1	Target	NFE2L2	21.2942	13.54	-0.485	1.39959
Donor_3	PBA-infected	NFE2L2-Hs00975961_g1	Target	NFE2L2	21.591278	14.218	0.193	0.874785
Donor_3	IR-infected	NFE2L2-Hs00975961_g1	Target	NFE2L2	21.750715	14.575	0.55	0.68302
Donor_3	T10-infected	NFE2L2-Hs00975961_g1	Target	NFE2L2	22.231258	15.171	1.146	0.451876
Donor_3	S1-infected	NFE2L2-Hs00975961_g1	Target	NFE2L2	21.611841	14.963	0.938	0.521956
Donor_3	Sa10-infected	NFE2L2-Hs00975961_g1	Target	NFE2L2	21.951904	14.405	0.38	0.768438
Donor_3	C10-infected	NFE2L2-Hs00975961_g1	Target	NFE2L2	21.895813	14.144	0.119	0.920826
Donor_3	Cells_Controls	TMEM173-Hs00736955_g1	Target	TMEM173	25.492996	17.774	0	1
Donor_3	PBA-uninfected	TMEM173-Hs00736955_g1	Target	TMEM173	24.752712	17.428	-0.346	1.27103
Donor_3	IR-uninfected	TMEM173-Hs00736955_g1	Target	TMEM173	25.086805	17.573	-0.201	1.14949
Donor_3	T10-uninfected	TMEM173-Hs00736955_g1	Target	TMEM173	25.668756	18.179	0.405	0.755236
Donor_3	S1-uninfected	TMEM173-Hs00736955_g1	Target	TMEM173	25.364552	18.128	0.354	0.782412
Donor_3	Sa10-uninfected	TMEM173-Hs00736955_g1	Target	TMEM173	25.629858	17.841	0.067	0.954621
Donor_3	C10-infected	TMEM173-Hs00736955_g1	Target	TMEM173	24.96027	17.24	-0.534	1.44794
Donor_3	MOI5-infected	TMEM173-Hs00736955_g1	Target	TMEM173	24.801805	17.239	-0.535	1.44894
Donor_3	PBA-infected	TMEM173-Hs00736955_g1	Target	TMEM173	24.02104	16.345	-1.429	2.6926
Donor_3	IR-infected	TMEM173-Hs00736955_g1	Target	TMEM173	24.53502	17.439	-0.335	1.26138
Donor_3	T10-infected	TMEM173-Hs00736955_g1	Target	TMEM173	24.98487	17.879	0.105	0.929805
Donor_3	S1-infected	TMEM173-Hs00736955_g1	Target	TMEM173	24.313854	17.841	0.067	0.954621
Donor_3	Sa10-infected	TMEM173-Hs00736955_g1	Target	TMEM173	24.695951	17.333	-0.441	1.35754
Donor_3	C10-uninfected	TMEM173-Hs00736955_g1	Target	TMEM173	25.687883	18.691	0.917	0.529609
Donor_3	Cells_Controls	TREM2-Hs00219132_m1	Target	TREM2	23.134937	15.238	0	1
Donor_3	PBA-uninfected	TREM2-Hs00219132_m1	Target	TREM2	23.107681	15.709	0.471	0.721464
Donor_3	IR-uninfected	TREM2-Hs00219132_m1	Target	TREM2	22.955023	15.562	0.324	0.798852
Donor_3	T10-uninfected	TREM2-Hs00219132_m1	Target	TREM2	23.593742	16.139	0.901	0.535515
Donor_3	S1-uninfected	TREM2-Hs00219132_m1	Target	TREM2	23.501694	16.232	0.994	0.502084
Donor_3	Sa10-uninfected	TREM2-Hs00219132_m1	Target	TREM2	23.419785	15.588	0.35	0.784584
Donor_3	C10-uninfected	TREM2-Hs00219132_m1	Target	TREM2	23.1086	16.132	0.894	0.53812
Donor_3	MOI5-infected	TREM2-Hs00219132_m1	Target	TREM2	27.430307	20.022	4.784	0.0362971
Donor_3	PBA-infected	TREM2-Hs00219132_m1	Target	TREM2	26.655413	19.205	3.967	0.0639461
Donor_3	IR-infected	TREM2-Hs00219132_m1	Target	TREM2	26.450514	19.211	3.973	0.0636807
Donor_3	T10-infected	TREM2-Hs00219132_m1	Target	TREM2	26.103912	19.12	3.882	0.0678268
Donor_3	S1-infected	TREM2-Hs00219132_m1	Target	TREM2	26.42303	19.988	4.75	0.0371627
Donor_3	Sa10-infected	TREM2-Hs00219132_m1	Target	TREM2	26.551659	19.117	3.879	0.067968
Donor_3	C10-infected	TREM2-Hs00219132_m1	Target	TREM2	27.638327	20.06	4.822	0.0353536
Donor_3	Cells_Controls	ATG7-Hs00893766_m1	Target	ATG7	23.107677	15.397	0	1
Donor_3	PBA-uninfected	ATG7-Hs00893766_m1	Target	ATG7	23.66686	15.93	0.533	0.691116
Donor_3	IR-uninfected	ATG7-Hs00893766_m1	Target	ATG7	23.666706	16.827	1.43	0.371131
Donor_3	T10-uninfected	ATG7-Hs00893766_m1	Target	ATG7	23.787361	16.312	0.915	0.530344
Donor_3	S1-uninfected	ATG7-Hs00893766_m1	Target	ATG7	22.539326	15.592	0.195	0.873573
Donor_3	Sa10-uninfected	ATG7-Hs00893766_m1	Target	ATG7	23.913485	15.998	0.601	0.659297
Donor_3	C10-uninfected	ATG7-Hs00893766_m1	Target	ATG7	23.871994	16.875	1.478	0.358986
Donor_3	MOI5-infected	ATG7-Hs00893766_m1	Target	ATG7	23.495447	16.231	0.834	0.560972
Donor_3	PBA-infected	ATG7-Hs00893766_m1	Target	ATG7	23.909563	16.45	1.053	0.481965
Donor_3	IR-infected	ATG7-Hs00893766_m1	Target	ATG7	24.21566	17.124	1.727	0.302079
Donor_3	T10-infected	ATG7-Hs00893766_m1	Target	ATG7	24.111794	17.098	1.701	0.307573
Donor_3	S1-infected	ATG7-Hs00893766_m1	Target	ATG7	24.43202	17.521	2.124	0.22941
Donor_3	Sa10-infected	ATG7-Hs00893766_m1	Target	ATG7	24.356874	17.021	1.624	0.324435
Donor_3	C10-infected	ATG7-Hs00893766_m1	Target	ATG7	24.553082	16.824	1.427	0.371903
Donor_3	Cells_Controls	ATG14-Hs00208732_m1	Target	ATG14	26.823685	18.973	0	1
Donor_3	PBA-uninfected	ATG14-Hs00208732_m1	Target	ATG14	26.894777	19.395	0.422	0.746389
Donor_3	IR-uninfected	ATG14-Hs00208732_m1	Target	ATG14	26.870554	19.558	0.585	0.666649
Donor_3	T10-uninfected	ATG14-Hs00208732_m1	Target	ATG14	26.964064	19.449	0.476	0.718968
Donor_3	S1-uninfected	ATG14-Hs00208732_m1	Target	ATG14	26.695353	19.551	0.578	0.669892
Donor_3	Sa10-uninfected	ATG14-Hs00208732_m1	Target	ATG14	26.739395	18.911	-0.062	1.04391
Donor_3	C10-uninfected	ATG14-Hs00208732_m1	Target	ATG14	26.785936	19.809	0.836	0.560195
Donor_3	MOI5-infected	ATG14-Hs00208732_m1	Target	ATG14	26.900703	19.36	0.387	0.764718
Donor_3	PBA-infected	ATG14-Hs00208732_m1	Target	ATG14	27.445297	19.964	0.991	0.503129
Donor_3	IR-infected	ATG14-Hs00208732_m1	Target	ATG14	27.114063	19.925	0.952	0.516915
Donor_3	T10-infected	ATG14-Hs00208732_m1	Target	ATG14	27.1415	20.158	1.185	0.439825
Donor_3	S1-infected	ATG14-Hs00208732_m1	Target	ATG14	26.826237	20.266	1.293	0.408102
Donor_3	Sa10-infected	ATG14-Hs00208732_m1	Target	ATG14	27.125433	19.733	0.76	0.590496
Donor_3	C10-infected	ATG14-Hs00208732_m1	Target	ATG14	27.356886	19.64	0.667	0.629815
Donor_3	Cells_Controls	BECN1-Hs01007018_m1	Target	BECN1	23.68971	15.756	0	1
Donor_3	PBA-uninfected	BECN1-Hs01007018_m1	Target	BECN1	23.938192	16.419	0.663	0.631564
Donor_3	IR-uninfected	BECN1-Hs01007018_m1	Target	BECN1	23.898777	16.452	0.696	0.617281
Donor_3	T10-uninfected	BECN1-Hs01007018_m1	Target	BECN1	24.006409	16.498	0.742	0.59791
Donor_3	S1-uninfected	BECN1-Hs01007018_m1	Target	BECN1	23.576746	16.414	0.658	0.633756
Donor_3	Sa10-uninfected	BECN1-Hs01007018_m1	Target	BECN1	23.667082	15.814	0.058	0.960595
Donor_3	C10-uninfected	BECN1-Hs01007018_m1	Target	BECN1	23.89921	16.885	1.129	0.457233
Donor_3	MOI5-infected	BECN1-Hs01007018_m1	Target	BECN1	23.264175	15.863	0.107	0.928517
Donor_3	PBA-infected	BECN1-Hs01007018_m1	Target	BECN1	24.45282	16.853	1.097	0.467488
Donor_3	IR-infected	BECN1-Hs01007018_m1	Target	BECN1	23.923855	16.654	0.898	0.53663
Donor_3	T10-infected	BECN1-Hs01007018_m1	Target	BECN1	23.878075	16.749	0.993	0.502432
Donor_3	S1-infected	BECN1-Hs01007018_m1	Target	BECN1	23.488739	16.926	1.17	0.444421
Donor_3	Sa10-infected	BECN1-Hs01007018_m1	Target	BECN1	23.995275	16.543	0.787	0.579548
Donor_3	C10-infected	BECN1-Hs01007018_m1	Target	BECN1	24.24067	16.526	0.77	0.586417

## Sheet: Donor 4
Donor	Treatment	Detector	Task	Gene_ID	Ct	Avg Delta Ct	DDct	Fold_change
Donor_4	Cells_Controls	18S-Hs99999901_s1	Endogenous Control	18S	7.0838056
Donor_4	T10-uninfected	18S-Hs99999901_s1	Endogenous Control	18S	7.338562
Donor_4	S1-uninfected	18S-Hs99999901_s1	Endogenous Control	18S	6.8605533
Donor_4	Sa10-uninfected	18S-Hs99999901_s1	Endogenous Control	18S	7.020746
Donor_4	C10-uninfected	18S-Hs99999901_s1	Endogenous Control	18S	6.9644265
Donor_4	MOI5-infected	18S-Hs99999901_s1	Endogenous Control	18S	7.1088943
Donor_4	PBA-infected	18S-Hs99999901_s1	Endogenous Control	18S	7.1751056
Donor_4	IR-infected	18S-Hs99999901_s1	Endogenous Control	18S	8.28255
Donor_4	T10-infected	18S-Hs99999901_s1	Endogenous Control	18S	6.470608
Donor_4	S1-infected	18S-Hs99999901_s1	Endogenous Control	18S	7.2844296
Donor_4	Sa10-infected	18S-Hs99999901_s1	Endogenous Control	18S	7.2399955
Donor_4	C10-infected	18S-Hs99999901_s1	Endogenous Control	18S	7.271066
Donor_4	Cells_Controls	IL1B-Hs01555410_m1	Target	IL1B	22.468664	15.384	0	1
Donor_4	T10-uninfected	IL1B-Hs01555410_m1	Target	IL1B	27.225664	19.072	3.688	0.0775892
Donor_4	S1-uninfected	IL1B-Hs01555410_m1	Target	IL1B	27.21423	19.96	4.576	0.0419263
Donor_4	Sa10-uninfected	IL1B-Hs01555410_m1	Target	IL1B	27.951405	20.829	5.445	0.0229558
Donor_4	C10-uninfected	IL1B-Hs01555410_m1	Target	IL1B	27.82753	20.557	5.173	0.0277186
Donor_4	MOI5-infected	IL1B-Hs01555410_m1	Target	IL1B	20.23502	13.421	-1.963	3.89872
Donor_4	PBA-infected	IL1B-Hs01555410_m1	Target	IL1B	19.483025	12.216	-3.168	8.988
Donor_4	IR-infected	IL1B-Hs01555410_m1	Target	IL1B	20.966051	12.606	-2.778	6.85901
Donor_4	T10-infected	IL1B-Hs01555410_m1	Target	IL1B	18.901304	12	-3.384	10.4396
Donor_4	S1-infected	IL1B-Hs01555410_m1	Target	IL1B	19.989954	12.558	-2.826	7.09105
Donor_4	Sa10-infected	IL1B-Hs01555410_m1	Target	IL1B	20.909822	13.632	-1.752	3.36825
Donor_4	C10-infected	IL1B-Hs01555410_m1	Target	IL1B	18.870375	11.64	-3.744	13.3985
Donor_4	Cells_Controls	TNF-Hs00174128_m1	Target	TNF	26.546629	19.557	0	1
Donor_4	T10-uninfected	TNF-Hs00174128_m1	Target	TNF	27.071993	19.503	-0.054	1.03814
Donor_4	S1-uninfected	TNF-Hs00174128_m1	Target	TNF	26.818193	19.854	0.297	0.813943
Donor_4	Sa10-uninfected	TNF-Hs00174128_m1	Target	TNF	26.198854	19.199	-0.358	1.28165
Donor_4	C10-uninfected	TNF-Hs00174128_m1	Target	TNF	26.812067	19.756	0.199	0.871154
Donor_4	MOI5-infected	TNF-Hs00174128_m1	Target	TNF	24.310402	16.974	-2.583	5.99184
Donor_4	PBA-infected	TNF-Hs00174128_m1	Target	TNF	27.070034	20.156	0.599	0.660211
Donor_4	IR-infected	TNF-Hs00174128_m1	Target	TNF	25.484755	17.176	-2.381	5.20898
Donor_4	T10-infected	TNF-Hs00174128_m1	Target	TNF	25.460428	18.602	-0.955	1.93858
Donor_4	S1-infected	TNF-Hs00174128_m1	Target	TNF	24.439804	17.213	-2.344	5.07708
Donor_4	Sa10-infected	TNF-Hs00174128_m1	Target	TNF	26.225012	18.782	-0.775	1.71119
Donor_4	C10-infected	TNF-Hs00174128_m1	Target	TNF	25.973454	18.522	-1.035	2.04911
Donor_4	Cells_Controls	IL6-Hs00174131_m1	Target	IL6	27.29398	19.874	0	1
Donor_4	T10-uninfected	IL6-Hs00174131_m1	Target	IL6	31.907867	24.205	4.331	0.0496866
Donor_4	S1-uninfected	IL6-Hs00174131_m1	Target	IL6	32.786575	25.804	5.93	0.0164018
Donor_4	Sa10-uninfected	IL6-Hs00174131_m1	Target	IL6	32.930443	25.69	5.816	0.0177505
Donor_4	C10-uninfected	IL6-Hs00174131_m1	Target	IL6	32.726475	25.515	5.641	0.0200396
Donor_4	MOI5-infected	IL6-Hs00174131_m1	Target	IL6	28.043621	20.647	0.773	0.585199
Donor_4	PBA-infected	IL6-Hs00174131_m1	Target	IL6	31.056776	24.054	4.18	0.0551689
Donor_4	IR-infected	IL6-Hs00174131_m1	Target	IL6	28.999937	20.991	1.117	0.461052
Donor_4	T10-infected	IL6-Hs00174131_m1	Target	IL6	29.186966	22.381	2.507	0.175921
Donor_4	S1-infected	IL6-Hs00174131_m1	Target	IL6	28.576796	21.214	1.34	0.395021
Donor_4	Sa10-infected	IL6-Hs00174131_m1	Target	IL6	28.87129	21.532	1.658	0.316878
Donor_4	C10-infected	IL6-Hs00174131_m1	Target	IL6	30.421917	22.732	2.858	0.137929
Donor_4	Cells_Controls	CXCL8-Hs00174103_m1	Target	CXCL8	20.644707	13.7	0	1
Donor_4	T10-uninfected	CXCL8-Hs00174103_m1	Target	CXCL8	27.198679	19.453	5.753	0.0185428
Donor_4	S1-uninfected	CXCL8-Hs00174103_m1	Target	CXCL8	28.048353	21.094	7.394	0.00594544
Donor_4	Sa10-uninfected	CXCL8-Hs00174103_m1	Target	CXCL8	28.621857	21.593	7.893	0.00420698
Donor_4	C10-uninfected	CXCL8-Hs00174103_m1	Target	CXCL8	28.590517	21.626	7.926	0.00411184
Donor_4	MOI5-infected	CXCL8-Hs00174103_m1	Target	CXCL8	18.832975	11.745	-1.955	3.87716
Donor_4	PBA-infected	CXCL8-Hs00174103_m1	Target	CXCL8	19.05332	12.211	-1.489	2.80694
Donor_4	IR-infected	CXCL8-Hs00174103_m1	Target	CXCL8	19.931559	12.048	-1.652	3.14269
Donor_4	T10-infected	CXCL8-Hs00174103_m1	Target	CXCL8	18.340559	11.548	-2.152	4.44443
Donor_4	S1-infected	CXCL8-Hs00174103_m1	Target	CXCL8	18.978376	11.756	-1.944	3.84771
Donor_4	Sa10-infected	CXCL8-Hs00174103_m1	Target	CXCL8	19.847305	12.682	-1.018	2.02511
Donor_4	C10-infected	CXCL8-Hs00174103_m1	Target	CXCL8	17.567238	10.134	-3.566	11.8433
Donor_4	Cells_Controls	CCL4-Hs99999148_m1	Target	CCL4	25.668423	18.487	0	1
Donor_4	T10-uninfected	CCL4-Hs99999148_m1	Target	CCL4	25.222712	17.932	-0.555	1.46917
Donor_4	S1-uninfected	CCL4-Hs99999148_m1	Target	CCL4	25.769917	18.491	0.004	0.997231
Donor_4	Sa10-uninfected	CCL4-Hs99999148_m1	Target	CCL4	25.825272	18.823	0.336	0.792235
Donor_4	C10-uninfected	CCL4-Hs99999148_m1	Target	CCL4	26.196163	18.94	0.453	0.730522
Donor_4	MOI5-infected	CCL4-Hs99999148_m1	Target	CCL4	23.257221	16.218	-2.269	4.81989
Donor_4	PBA-infected	CCL4-Hs99999148_m1	Target	CCL4	25.385073	18.479	-0.008	1.00556
Donor_4	IR-infected	CCL4-Hs99999148_m1	Target	CCL4	24.68062	16.654	-1.833	3.56277
Donor_4	T10-infected	CCL4-Hs99999148_m1	Target	CCL4	22.452986	16.161	-2.326	5.01413
Donor_4	S1-infected	CCL4-Hs99999148_m1	Target	CCL4	23.533901	16.381	-2.106	4.30496
Donor_4	Sa10-infected	CCL4-Hs99999148_m1	Target	CCL4	25.079342	17.791	-0.696	1.62001
Donor_4	C10-infected	CCL4-Hs99999148_m1	Target	CCL4	25.991325	18.203	-0.284	1.21757
Donor_4	Cells_Controls	CCL5-Hs00982282_m1	Target	CCL5	22.237808	15.298	0	1
Donor_4	T10-uninfected	CCL5-Hs00982282_m1	Target	CCL5	23.79926	16.038	0.74	0.598739
Donor_4	S1-uninfected	CCL5-Hs00982282_m1	Target	CCL5	23.982529	16.755	1.457	0.36425
Donor_4	Sa10-uninfected	CCL5-Hs00982282_m1	Target	CCL5	23.964142	16.817	1.519	0.348928
Donor_4	C10-uninfected	CCL5-Hs00982282_m1	Target	CCL5	24.026428	16.914	1.616	0.326239
Donor_4	MOI5-infected	CCL5-Hs00982282_m1	Target	CCL5	19.235504	11.95	-3.348	10.1824
Donor_4	PBA-infected	CCL5-Hs00982282_m1	Target	CCL5	20.72938	13.586	-1.712	3.27615
Donor_4	IR-infected	CCL5-Hs00982282_m1	Target	CCL5	20.322838	12.036	-3.262	9.59312
Donor_4	T10-infected	CCL5-Hs00982282_m1	Target	CCL5	18.631666	12.438	-2.86	7.26015
Donor_4	S1-infected	CCL5-Hs00982282_m1	Target	CCL5	19.88124	12.615	-2.683	6.4219
Donor_4	Sa10-infected	CCL5-Hs00982282_m1	Target	CCL5	20.735895	13.469	-1.829	3.55291
Donor_4	C10-infected	CCL5-Hs00982282_m1	Target	CCL5	22.234468	14.501	-0.797	1.73748
Donor_4	Cells_Controls	SOCS3-Hs02330328_s1	Target	SOCS3	27.71946	20.813	0	1
Donor_4	T10-uninfected	SOCS3-Hs02330328_s1	Target	SOCS3	30.067495	22.336	1.523	0.347962
Donor_4	S1-uninfected	SOCS3-Hs02330328_s1	Target	SOCS3	29.963865	23.199	2.386	0.191312
Donor_4	Sa10-uninfected	SOCS3-Hs02330328_s1	Target	SOCS3	29.947426	22.938	2.125	0.229251
Donor_4	C10-uninfected	SOCS3-Hs02330328_s1	Target	SOCS3	29.968548	23.257	2.444	0.183773
Donor_4	MOI5-infected	SOCS3-Hs02330328_s1	Target	SOCS3	22.842049	15.57	-5.243	37.8704
Donor_4	PBA-infected	SOCS3-Hs02330328_s1	Target	SOCS3	23.30458	16.456	-4.357	20.4922
Donor_4	IR-infected	SOCS3-Hs02330328_s1	Target	SOCS3	23.55921	15.635	-5.178	36.2021
Donor_4	T10-infected	SOCS3-Hs02330328_s1	Target	SOCS3	22.572798	16.219	-4.594	24.1508
Donor_4	S1-infected	SOCS3-Hs02330328_s1	Target	SOCS3	23.81914	16.56	-4.253	19.0669
Donor_4	Sa10-infected	SOCS3-Hs02330328_s1	Target	SOCS3	24.427319	17.174	-3.639	12.458
Donor_4	C10-infected	SOCS3-Hs02330328_s1	Target	SOCS3	24.638065	17.092	-3.721	13.1866
Donor_4	Cells_Controls	PTGS2-Hs00153133_m1	Target	PTGS2	24.709349	17.598	0	1
Donor_4	T10-uninfected	PTGS2-Hs00153133_m1	Target	PTGS2	28.290194	20.769	3.171	0.111028
Donor_4	S1-uninfected	PTGS2-Hs00153133_m1	Target	PTGS2	28.474483	21.286	3.688	0.0775892
Donor_4	Sa10-uninfected	PTGS2-Hs00153133_m1	Target	PTGS2	28.568165	21.459	3.861	0.0688213
Donor_4	C10-uninfected	PTGS2-Hs00153133_m1	Target	PTGS2	28.557861	21.677	4.079	0.0591696
Donor_4	MOI5-infected	PTGS2-Hs00153133_m1	Target	PTGS2	21.204403	13.986	-3.612	12.227
Donor_4	PBA-infected	PTGS2-Hs00153133_m1	Target	PTGS2	22.854908	15.868	-1.73	3.31728
Donor_4	IR-infected	PTGS2-Hs00153133_m1	Target	PTGS2	21.990942	14.379	-3.219	9.31141
Donor_4	T10-infected	PTGS2-Hs00153133_m1	Target	PTGS2	22.237597	15.891	-1.707	3.26481
Donor_4	S1-infected	PTGS2-Hs00153133_m1	Target	PTGS2	21.984463	14.731	-2.867	7.29547
Donor_4	Sa10-infected	PTGS2-Hs00153133_m1	Target	PTGS2	22.92033	15.777	-1.821	3.53326
Donor_4	C10-infected	PTGS2-Hs00153133_m1	Target	PTGS2	22.473093	15.191	-2.407	5.3037
Donor_4	Cells_Controls	IL10-Hs00961622_m1	Target	IL10	25.075066	18.061	0	1
Donor_4	T10-uninfected	IL10-Hs00961622_m1	Target	IL10	24.375454	16.788	-1.273	2.41664
Donor_4	S1-uninfected	IL10-Hs00961622_m1	Target	IL10	24.77953	17.576	-0.485	1.39959
Donor_4	Sa10-uninfected	IL10-Hs00961622_m1	Target	IL10	25.125612	18.013	-0.048	1.03383
Donor_4	C10-uninfected	IL10-Hs00961622_m1	Target	IL10	24.752142	17.834	-0.227	1.1704
Donor_4	MOI5-infected	IL10-Hs00961622_m1	Target	IL10	27.117764	20.075	2.014	0.247586
Donor_4	PBA-infected	IL10-Hs00961622_m1	Target	IL10	28.432013	21.283	3.222	0.107172
Donor_4	IR-infected	IL10-Hs00961622_m1	Target	IL10	26.521578	18.756	0.695	0.617709
Donor_4	T10-infected	IL10-Hs00961622_m1	Target	IL10	26.560797	19.841	1.78	0.291183
Donor_4	S1-infected	IL10-Hs00961622_m1	Target	IL10	26.518246	19.393	1.332	0.397217
Donor_4	Sa10-infected	IL10-Hs00961622_m1	Target	IL10	26.818335	19.551	1.49	0.356013
Donor_4	C10-infected	IL10-Hs00961622_m1	Target	IL10	27.417427	20.084	2.023	0.246046
Donor_4	Cells_Controls	NFKB1-Hs00765730_m1	Target	NFKB1	25.265219	18.187	0	1
Donor_4	T10-uninfected	NFKB1-Hs00765730_m1	Target	NFKB1	24.82807	17.503	-0.684	1.60659
Donor_4	S1-uninfected	NFKB1-Hs00765730_m1	Target	NFKB1	24.865332	18.172	-0.015	1.01045
Donor_4	Sa10-uninfected	NFKB1-Hs00765730_m1	Target	NFKB1	25.17219	18.111	-0.076	1.05409
Donor_4	C10-uninfected	NFKB1-Hs00765730_m1	Target	NFKB1	25.350645	18.394	0.207	0.866337
Donor_4	MOI5-infected	NFKB1-Hs00765730_m1	Target	NFKB1	24.168797	16.922	-1.265	2.40327
Donor_4	PBA-infected	NFKB1-Hs00765730_m1	Target	NFKB1	25.180195	18.157	-0.03	1.02101
Donor_4	IR-infected	NFKB1-Hs00765730_m1	Target	NFKB1	23.976387	16.153	-2.034	4.09539
Donor_4	T10-infected	NFKB1-Hs00765730_m1	Target	NFKB1	23.999908	17.597	-0.59	1.50525
Donor_4	S1-infected	NFKB1-Hs00765730_m1	Target	NFKB1	24.248327	17.024	-1.163	2.23923
Donor_4	Sa10-infected	NFKB1-Hs00765730_m1	Target	NFKB1	24.800306	17.622	-0.565	1.47939
Donor_4	C10-infected	NFKB1-Hs00765730_m1	Target	NFKB1	25.065166	17.63	-0.557	1.47121
Donor_4	Cells_Controls	CAMP-Hs00189038_m1	Target	CAMP	31.098658	24.156	0	1
Donor_4	T10-uninfected	CAMP-Hs00189038_m1	Target	CAMP	32.202038	25.419	1.263	0.416677
Donor_4	S1-uninfected	CAMP-Hs00189038_m1	Target	CAMP	32.277744	25.075	0.919	0.528875
Donor_4	Sa10-uninfected	CAMP-Hs00189038_m1	Target	CAMP	31.297241	24.457	0.301	0.81169
Donor_4	C10-uninfected	CAMP-Hs00189038_m1	Target	CAMP	30.877495	24.059	-0.097	1.06955
Donor_4	MOI5-infected	CAMP-Hs00189038_m1	Target	CAMP	31.981253	24.983	0.827	0.5637
Donor_4	PBA-infected	CAMP-Hs00189038_m1	Target	CAMP	30.38528	23.28	-0.876	1.83528
Donor_4	IR-infected	CAMP-Hs00189038_m1	Target	CAMP	30.547588	22.886	-1.27	2.41162
Donor_4	T10-infected	CAMP-Hs00189038_m1	Target	CAMP	30.77979	24.925	0.769	0.586824
Donor_4	S1-infected	CAMP-Hs00189038_m1	Target	CAMP	33.553932	26.353	2.197	0.218091
Donor_4	Sa10-infected	CAMP-Hs00189038_m1	Target	CAMP	32.31746	25.222	1.066	0.477641
Donor_4	C10-infected	CAMP-Hs00189038_m1	Target	CAMP	31.98563	24.709	0.553	0.681601
Donor_4	Cells_Controls	TLR2-Hs02621280_s1	Target	TLR2	26.576834	19.595	0	1
Donor_4	T10-uninfected	TLR2-Hs02621280_s1	Target	TLR2	25.902157	18.302	-1.293	2.45037
Donor_4	S1-uninfected	TLR2-Hs02621280_s1	Target	TLR2	26.435238	19.454	-0.141	1.10267
Donor_4	Sa10-uninfected	TLR2-Hs02621280_s1	Target	TLR2	27.015102	19.874	0.279	0.824162
Donor_4	C10-uninfected	TLR2-Hs02621280_s1	Target	TLR2	26.85425	19.881	0.286	0.820173
Donor_4	MOI5-infected	TLR2-Hs02621280_s1	Target	TLR2	24.349205	17.168	-2.427	5.37774
Donor_4	PBA-infected	TLR2-Hs02621280_s1	Target	TLR2	25.104633	18.221	-1.374	2.59188
Donor_4	IR-infected	TLR2-Hs02621280_s1	Target	TLR2	24.53173	16.602	-2.993	7.96128
Donor_4	T10-infected	TLR2-Hs02621280_s1	Target	TLR2	23.987242	17.472	-2.123	4.35599
Donor_4	S1-infected	TLR2-Hs02621280_s1	Target	TLR2	24.684898	17.343	-2.252	4.76343
Donor_4	Sa10-infected	TLR2-Hs02621280_s1	Target	TLR2	24.825956	17.574	-2.021	4.05865
Donor_4	C10-infected	TLR2-Hs02621280_s1	Target	TLR2	24.485554	17.092	-2.503	5.66863
Donor_4	Cells_Controls	CCL2-Hs00234140_m1	Target	CCL2	21.081692	14.011	0	1
Donor_4	T10-uninfected	CCL2-Hs00234140_m1	Target	CCL2	21.212194	13.949	-0.062	1.04391
Donor_4	S1-uninfected	CCL2-Hs00234140_m1	Target	CCL2	21.525124	14.347	0.336	0.792235
Donor_4	Sa10-uninfected	CCL2-Hs00234140_m1	Target	CCL2	21.489391	14.26	0.249	0.841479
Donor_4	C10-uninfected	CCL2-Hs00234140_m1	Target	CCL2	21.107166	14.083	0.072	0.951318
Donor_4	MOI5-infected	CCL2-Hs00234140_m1	Target	CCL2	23.444157	16.393	2.382	0.191843
Donor_4	PBA-infected	CCL2-Hs00234140_m1	Target	CCL2	29.300919	22.325	8.314	0.00314222
Donor_4	IR-infected	CCL2-Hs00234140_m1	Target	CCL2	22.609903	14.61	0.599	0.660211
Donor_4	T10-infected	CCL2-Hs00234140_m1	Target	CCL2	21.704771	15.494	1.483	0.357744
Donor_4	S1-infected	CCL2-Hs00234140_m1	Target	CCL2	22.420143	15.463	1.452	0.365514
Donor_4	Sa10-infected	CCL2-Hs00234140_m1	Target	CCL2	22.925077	15.64	1.629	0.323312
Donor_4	C10-infected	CCL2-Hs00234140_m1	Target	CCL2	22.24526	14.679	0.668	0.629379
Donor_4	Cells_Controls	NOS2-Hs01075529_m1	Target	NOS2	Undetermined
Donor_4	T10-uninfected	NOS2-Hs01075529_m1	Target	NOS2	34.592
Donor_4	S1-uninfected	NOS2-Hs01075529_m1	Target	NOS2	Undetermined
Donor_4	Sa10-uninfected	NOS2-Hs01075529_m1	Target	NOS2	35.61865
Donor_4	C10-uninfected	NOS2-Hs01075529_m1	Target	NOS2	36.20073
Donor_4	MOI5-infected	NOS2-Hs01075529_m1	Target	NOS2	36.436043
Donor_4	PBA-infected	NOS2-Hs01075529_m1	Target	NOS2	34.705036
Donor_4	IR-infected	NOS2-Hs01075529_m1	Target	NOS2	32.977608
Donor_4	T10-infected	NOS2-Hs01075529_m1	Target	NOS2	34.9351
Donor_4	S1-infected	NOS2-Hs01075529_m1	Target	NOS2	35.784336
Donor_4	Sa10-infected	NOS2-Hs01075529_m1	Target	NOS2	Undetermined
Donor_4	C10-infected	NOS2-Hs01075529_m1	Target	NOS2	Undetermined
Donor_4	Cells_Controls	CYBB-Hs00166163_m1	Target	CYBB	19.056047	12.1	0	1
Donor_4	T10-uninfected	CYBB-Hs00166163_m1	Target	CYBB	19.250935	11.786	-0.314	1.24315
Donor_4	S1-uninfected	CYBB-Hs00166163_m1	Target	CYBB	19.244919	12.263	0.163	0.893166
Donor_4	Sa10-uninfected	CYBB-Hs00166163_m1	Target	CYBB	19.367487	12.281	0.181	0.882091
Donor_4	C10-uninfected	CYBB-Hs00166163_m1	Target	CYBB	19.11433	12.232	0.132	0.912565
Donor_4	MOI5-infected	CYBB-Hs00166163_m1	Target	CYBB	18.859877	11.712	-0.388	1.30858
Donor_4	PBA-infected	CYBB-Hs00166163_m1	Target	CYBB	20.73633	13.833	1.733	0.300826
Donor_4	IR-infected	CYBB-Hs00166163_m1	Target	CYBB	18.96396	10.868	-1.232	2.34892
Donor_4	T10-infected	CYBB-Hs00166163_m1	Target	CYBB	18.697807	12.222	0.122	0.918913
Donor_4	S1-infected	CYBB-Hs00166163_m1	Target	CYBB	18.552006	11.353	-0.747	1.6783
Donor_4	Sa10-infected	CYBB-Hs00166163_m1	Target	CYBB	18.918444	11.783	-0.317	1.24574
Donor_4	C10-infected	CYBB-Hs00166163_m1	Target	CYBB	19.60582	12.102	0.002	0.998615
Donor_4	Cells_Controls	S100A9-Hs00610058_m1	Target	S100A9	21.577473	14.807	0	1
Donor_4	T10-uninfected	S100A9-Hs00610058_m1	Target	S100A9	22.106321	14.374	-0.433	1.35004
Donor_4	S1-uninfected	S100A9-Hs00610058_m1	Target	S100A9	21.740372	14.722	-0.085	1.06069
Donor_4	Sa10-uninfected	S100A9-Hs00610058_m1	Target	S100A9	21.969288	14.878	0.071	0.951978
Donor_4	C10-uninfected	S100A9-Hs00610058_m1	Target	S100A9	21.877308	14.86	0.053	0.96393
Donor_4	MOI5-infected	S100A9-Hs00610058_m1	Target	S100A9	20.96768	13.702	-1.105	2.15099
Donor_4	PBA-infected	S100A9-Hs00610058_m1	Target	S100A9	20.525812	13.442	-1.365	2.57576
Donor_4	IR-infected	S100A9-Hs00610058_m1	Target	S100A9	20.053493	12.33	-2.477	5.56739
Donor_4	T10-infected	S100A9-Hs00610058_m1	Target	S100A9	20.148655	13.475	-1.332	2.51751
Donor_4	S1-infected	S100A9-Hs00610058_m1	Target	S100A9	20.226444	12.933	-1.874	3.66547
Donor_4	Sa10-infected	S100A9-Hs00610058_m1	Target	S100A9	20.253355	13.183	-1.624	3.08228
Donor_4	C10-infected	S100A9-Hs00610058_m1	Target	S100A9	19.853937	12.616	-2.191	4.56622
Donor_4	Cells_Controls	NLRP3-Hs00918082_m1	Target	NLRP3	25.237139	18.287	0	1
Donor_4	T10-uninfected	NLRP3-Hs00918082_m1	Target	NLRP3	24.260277	16.894	-1.393	2.62624
Donor_4	S1-uninfected	NLRP3-Hs00918082_m1	Target	NLRP3	25.065414	18.143	-0.144	1.10496
Donor_4	Sa10-uninfected	NLRP3-Hs00918082_m1	Target	NLRP3	25.658136	18.496	0.209	0.865137
Donor_4	C10-uninfected	NLRP3-Hs00918082_m1	Target	NLRP3	25.338089	18.433	0.146	0.903753
Donor_4	MOI5-infected	NLRP3-Hs00918082_m1	Target	NLRP3	24.041855	16.853	-1.434	2.70195
Donor_4	PBA-infected	NLRP3-Hs00918082_m1	Target	NLRP3	24.870886	17.908	-0.379	1.30044
Donor_4	IR-infected	NLRP3-Hs00918082_m1	Target	NLRP3	24.720821	16.824	-1.463	2.75681
Donor_4	T10-infected	NLRP3-Hs00918082_m1	Target	NLRP3	24.14302	17.691	-0.596	1.51152
Donor_4	S1-infected	NLRP3-Hs00918082_m1	Target	NLRP3	24.262949	17.136	-1.151	2.22068
Donor_4	Sa10-infected	NLRP3-Hs00918082_m1	Target	NLRP3	24.647905	17.652	-0.635	1.55294
Donor_4	C10-infected	NLRP3-Hs00918082_m1	Target	NLRP3	24.95471	17.759	-0.528	1.44193
Donor_4	Cells_Controls	NFE2L2-Hs00975961_g1	Target	NFE2L2	21.985384	15.105	0	1
Donor_4	T10-uninfected	NFE2L2-Hs00975961_g1	Target	NFE2L2	21.893955	14.417	-0.688	1.61105
Donor_4	S1-uninfected	NFE2L2-Hs00975961_g1	Target	NFE2L2	22.17772	15.201	0.096	0.935623
Donor_4	Sa10-uninfected	NFE2L2-Hs00975961_g1	Target	NFE2L2	22.6003	15.432	0.327	0.797192
Donor_4	C10-uninfected	NFE2L2-Hs00975961_g1	Target	NFE2L2	22.020773	15.218	0.113	0.924663
Donor_4	MOI5-infected	NFE2L2-Hs00975961_g1	Target	NFE2L2	21.464436	14.463	-0.642	1.56049
Donor_4	PBA-infected	NFE2L2-Hs00975961_g1	Target	NFE2L2	22.545507	15.544	0.439	0.737646
Donor_4	IR-infected	NFE2L2-Hs00975961_g1	Target	NFE2L2	21.894457	13.862	-1.243	2.3669
Donor_4	T10-infected	NFE2L2-Hs00975961_g1	Target	NFE2L2	21.22052	14.782	-0.323	1.25093
Donor_4	S1-infected	NFE2L2-Hs00975961_g1	Target	NFE2L2	21.46417	13.907	-1.198	2.29421
Donor_4	Sa10-infected	NFE2L2-Hs00975961_g1	Target	NFE2L2	22.029448	14.803	-0.302	1.23285
Donor_4	C10-infected	NFE2L2-Hs00975961_g1	Target	NFE2L2	22.109491	14.863	-0.242	1.18263
Donor_4	Cells_Controls	TMEM173-Hs00736955_g1	Target	TMEM173	25.343685	18.458	0	1
Donor_4	T10-uninfected	TMEM173-Hs00736955_g1	Target	TMEM173	25.43663	17.918	-0.54	1.45397
Donor_4	S1-uninfected	TMEM173-Hs00736955_g1	Target	TMEM173	25.506557	18.475	0.017	0.988286
Donor_4	Sa10-uninfected	TMEM173-Hs00736955_g1	Target	TMEM173	25.932266	18.794	0.336	0.792235
Donor_4	C10-uninfected	TMEM173-Hs00736955_g1	Target	TMEM173	25.96337	18.948	0.49	0.712025
Donor_4	MOI5-infected	TMEM173-Hs00736955_g1	Target	TMEM173	24.717197	17.594	-0.864	1.82008
Donor_4	PBA-infected	TMEM173-Hs00736955_g1	Target	TMEM173	25.610695	18.681	0.223	0.856782
Donor_4	IR-infected	TMEM173-Hs00736955_g1	Target	TMEM173	24.941328	17.261	-1.197	2.29262
Donor_4	T10-infected	TMEM173-Hs00736955_g1	Target	TMEM173	24.76915	18.528	0.07	0.952638
Donor_4	S1-infected	TMEM173-Hs00736955_g1	Target	TMEM173	24.985464	17.954	-0.504	1.41814
Donor_4	Sa10-infected	TMEM173-Hs00736955_g1	Target	TMEM173	25.804964	18.728	0.27	0.82932
Donor_4	C10-infected	TMEM173-Hs00736955_g1	Target	TMEM173	26.384506	19.213	0.755	0.592546
Donor_4	Cells_Controls	TREM2-Hs00219132_m1	Target	TREM2	21.74492	14.783	0	1
Donor_4	T10-uninfected	TREM2-Hs00219132_m1	Target	TREM2	21.97224	14.554	-0.229	1.17202
Donor_4	S1-uninfected	TREM2-Hs00219132_m1	Target	TREM2	21.782469	14.518	-0.265	1.20164
Donor_4	Sa10-uninfected	TREM2-Hs00219132_m1	Target	TREM2	21.753216	14.686	-0.097	1.06955
Donor_4	C10-uninfected	TREM2-Hs00219132_m1	Target	TREM2	21.745798	14.722	-0.061	1.04319
Donor_4	MOI5-infected	TREM2-Hs00219132_m1	Target	TREM2	23.98321	16.936	2.153	0.224845
Donor_4	PBA-infected	TREM2-Hs00219132_m1	Target	TREM2	24.111792	17.154	2.371	0.193312
Donor_4	IR-infected	TREM2-Hs00219132_m1	Target	TREM2	23.079962	15.312	0.529	0.693035
Donor_4	T10-infected	TREM2-Hs00219132_m1	Target	TREM2	23.774225	17.366	2.583	0.166894
Donor_4	S1-infected	TREM2-Hs00219132_m1	Target	TREM2	23.732296	16.523	1.74	0.29937
Donor_4	Sa10-infected	TREM2-Hs00219132_m1	Target	TREM2	23.980711	16.789	2.006	0.248962
Donor_4	C10-infected	TREM2-Hs00219132_m1	Target	TREM2	23.340038	16.311	1.528	0.346758
Donor_4	Cells_Controls	ATG7-Hs00893766_m1	Target	ATG7	22.71262	15.925	0	1
Donor_4	T10-uninfected	ATG7-Hs00893766_m1	Target	ATG7	22.659077	15.308	-0.617	1.53368
Donor_4	S1-uninfected	ATG7-Hs00893766_m1	Target	ATG7	22.768	15.855	-0.07	1.04972
Donor_4	Sa10-uninfected	ATG7-Hs00893766_m1	Target	ATG7	22.854485	15.893	-0.032	1.02243
Donor_4	C10-uninfected	ATG7-Hs00893766_m1	Target	ATG7	23.062708	16.08	0.155	0.898132
Donor_4	MOI5-infected	ATG7-Hs00893766_m1	Target	ATG7	24.422668	17.141	1.216	0.430475
Donor_4	PBA-infected	ATG7-Hs00893766_m1	Target	ATG7	24.144976	17.309	1.384	0.383155
Donor_4	IR-infected	ATG7-Hs00893766_m1	Target	ATG7	23.648981	15.746	-0.179	1.1321
Donor_4	T10-infected	ATG7-Hs00893766_m1	Target	ATG7	23.270517	16.912	0.987	0.504526
Donor_4	S1-infected	ATG7-Hs00893766_m1	Target	ATG7	23.931501	16.614	0.689	0.620284
Donor_4	Sa10-infected	ATG7-Hs00893766_m1	Target	ATG7	23.948679	16.755	0.83	0.562529
Donor_4	C10-infected	ATG7-Hs00893766_m1	Target	ATG7	23.882719	16.63	0.705	0.613442
Donor_4	Cells_Controls	ATG14-Hs00208732_m1	Target	ATG14	26.61274	19.806	0	1
Donor_4	T10-uninfected	ATG14-Hs00208732_m1	Target	ATG14	26.172735	18.875	-0.931	1.9066
Donor_4	S1-uninfected	ATG14-Hs00208732_m1	Target	ATG14	26.882637	19.892	0.086	0.942131
Donor_4	Sa10-uninfected	ATG14-Hs00208732_m1	Target	ATG14	26.799149	19.697	-0.109	1.07848
Donor_4	C10-uninfected	ATG14-Hs00208732_m1	Target	ATG14	26.620436	19.79	-0.016	1.01115
Donor_4	MOI5-infected	ATG14-Hs00208732_m1	Target	ATG14	26.899632	19.747	-0.059	1.04174
Donor_4	PBA-infected	ATG14-Hs00208732_m1	Target	ATG14	27.285187	20.231	0.425	0.744839
Donor_4	IR-infected	ATG14-Hs00208732_m1	Target	ATG14	26.578325	18.711	-1.095	2.13613
Donor_4	T10-infected	ATG14-Hs00208732_m1	Target	ATG14	26.521067	20.068	0.262	0.833931
Donor_4	S1-infected	ATG14-Hs00208732_m1	Target	ATG14	26.846226	19.553	-0.253	1.19168
Donor_4	Sa10-infected	ATG14-Hs00208732_m1	Target	ATG14	26.927286	19.735	-0.071	1.05044
Donor_4	C10-infected	ATG14-Hs00208732_m1	Target	ATG14	26.735088	19.513	-0.293	1.22519
Donor_4	Cells_Controls	BECN1-Hs01007018_m1	Target	BECN1	23.726276	16.789	0	1
Donor_4	T10-uninfected	BECN1-Hs01007018_m1	Target	BECN1	23.604593	16.192	-0.597	1.51257
Donor_4	S1-uninfected	BECN1-Hs01007018_m1	Target	BECN1	24.015041	16.854	0.065	0.955945
Donor_4	Sa10-uninfected	BECN1-Hs01007018_m1	Target	BECN1	23.957775	16.807	0.018	0.987601
Donor_4	C10-uninfected	BECN1-Hs01007018_m1	Target	BECN1	23.868479	16.856	0.067	0.954621
Donor_4	MOI5-infected	BECN1-Hs01007018_m1	Target	BECN1	23.973896	16.681	-0.108	1.07773
Donor_4	PBA-infected	BECN1-Hs01007018_m1	Target	BECN1	24.576063	17.576	0.787	0.579548
Donor_4	IR-infected	BECN1-Hs01007018_m1	Target	BECN1	23.702133	15.783	-1.006	2.00834
Donor_4	T10-infected	BECN1-Hs01007018_m1	Target	BECN1	23.645794	17.202	0.413	0.75106
Donor_4	S1-infected	BECN1-Hs01007018_m1	Target	BECN1	23.669865	16.468	-0.321	1.2492
Donor_4	Sa10-infected	BECN1-Hs01007018_m1	Target	BECN1	23.966633	16.883	0.094	0.936921
Donor_4	C10-infected	BECN1-Hs01007018_m1	Target	BECN1	23.92739	16.751	-0.038	1.02669

## Sheet: Donor 5
Donor	Treatment	Detector	Task	Gene_ID	Ct	Avg Delta Ct	DDct	Fold_change
Donor_5	Cells_Controls	18S-Hs99999901_s1	Endogenous Control	18S	7.6154304
Donor_5	PBA-uninfected	18S-Hs99999901_s1	Endogenous Control	18S	6.5069222
Donor_5	IR-uninfected	18S-Hs99999901_s1	Endogenous Control	18S	7.5383525
Donor_5	T10-uninfected	18S-Hs99999901_s1	Endogenous Control	18S	7.0433903
Donor_5	S1-uninfected	18S-Hs99999901_s1	Endogenous Control	18S	7.770832
Donor_5	Sa10-uninfected	18S-Hs99999901_s1	Endogenous Control	18S	7.818677
Donor_5	C10-uninfected	18S-Hs99999901_s1	Endogenous Control	18S	7.0956783
Donor_5	MOI5-infected	18S-Hs99999901_s1	Endogenous Control	18S	7.645782
Donor_5	PBA-infected	18S-Hs99999901_s1	Endogenous Control	18S	7.0069623
Donor_5	IR-infected	18S-Hs99999901_s1	Endogenous Control	18S	6.234277
Donor_5	T10-infected	18S-Hs99999901_s1	Endogenous Control	18S	7.4914956
Donor_5	S1-infected	18S-Hs99999901_s1	Endogenous Control	18S	6.8600397
Donor_5	Sa10-infected	18S-Hs99999901_s1	Endogenous Control	18S	7.286922
Donor_5	C10-infected	18S-Hs99999901_s1	Endogenous Control	18S	6.954654
Donor_5	Cells_Controls	IL1B-Hs01555410_m1	Target	IL1B	27.256708	19.809	0	1
Donor_5	PBA-uninfected	IL1B-Hs01555410_m1	Target	IL1B	25.25773	18.795	-1.014	2.0195
Donor_5	IR-uninfected	IL1B-Hs01555410_m1	Target	IL1B	27.745396	20.347	0.538	0.688725
Donor_5	T10-uninfected	IL1B-Hs01555410_m1	Target	IL1B	25.542572	18.394	-1.415	2.6666
Donor_5	S1-uninfected	IL1B-Hs01555410_m1	Target	IL1B	26.314436	18.427	-1.382	2.60629
Donor_5	Sa10-uninfected	IL1B-Hs01555410_m1	Target	IL1B	27.049034	19.359	-0.45	1.36604
Donor_5	C10-uninfected	IL1B-Hs01555410_m1	Target	IL1B	27.52195	20.131	0.322	0.79996
Donor_5	MOI5-infected	IL1B-Hs01555410_m1	Target	IL1B	18.995573	11.68	-8.129	279.945
Donor_5	PBA-infected	IL1B-Hs01555410_m1	Target	IL1B	16.8774	9.559	-10.25	1217.75
Donor_5	IR-infected	IL1B-Hs01555410_m1	Target	IL1B	19.298101	12.668	-7.141	141.142
Donor_5	T10-infected	IL1B-Hs01555410_m1	Target	IL1B	16.877384	9.311	-10.498	1446.15
Donor_5	S1-infected	IL1B-Hs01555410_m1	Target	IL1B	17.349	10.076	-9.733	850.991
Donor_5	Sa10-infected	IL1B-Hs01555410_m1	Target	IL1B	17.792196	10.156	-9.653	805.087
Donor_5	C10-infected	IL1B-Hs01555410_m1	Target	IL1B	17.861795	10.826	-8.983	506.002
Donor_5	Cells_Controls	TNF-Hs00174128_m1	Target	TNF	26.659342	19.453	0	1
Donor_5	PBA-uninfected	TNF-Hs00174128_m1	Target	TNF	29.103033	21.992	2.539	0.172062
Donor_5	IR-uninfected	TNF-Hs00174128_m1	Target	TNF	27.255274	19.324	-0.129	1.09354
Donor_5	T10-uninfected	TNF-Hs00174128_m1	Target	TNF	25.130585	17.82	-1.633	3.10157
Donor_5	S1-uninfected	TNF-Hs00174128_m1	Target	TNF	26.02096	17.758	-1.695	3.23777
Donor_5	Sa10-uninfected	TNF-Hs00174128_m1	Target	TNF	25.626707	18.122	-1.331	2.51577
Donor_5	C10-uninfected	TNF-Hs00174128_m1	Target	TNF	25.910051	18.921	-0.532	1.44593
Donor_5	MOI5-infected	TNF-Hs00174128_m1	Target	TNF	23.418386	15.376	-4.077	16.8772
Donor_5	PBA-infected	TNF-Hs00174128_m1	Target	TNF	25.073912	17.694	-1.759	3.38463
Donor_5	IR-infected	TNF-Hs00174128_m1	Target	TNF	22.898806	15.764	-3.689	12.8973
Donor_5	T10-infected	TNF-Hs00174128_m1	Target	TNF	22.429125	15.012	-4.441	21.7207
Donor_5	S1-infected	TNF-Hs00174128_m1	Target	TNF	21.432444	14.483	-4.97	31.3414
Donor_5	Sa10-infected	TNF-Hs00174128_m1	Target	TNF	22.59889	14.815	-4.638	24.8987
Donor_5	C10-infected	TNF-Hs00174128_m1	Target	TNF	23.085888	16.187	-3.266	9.61975
Donor_5	Cells_Controls	IL6-Hs00174131_m1	Target	IL6	31.26889	24.303	0	1
Donor_5	PBA-uninfected	IL6-Hs00174131_m1	Target	IL6	32.458015	25.044	0.741	0.598324
Donor_5	IR-uninfected	IL6-Hs00174131_m1	Target	IL6	31.788502	24.02	-0.283	1.21672
Donor_5	T10-uninfected	IL6-Hs00174131_m1	Target	IL6	28.055157	20.945	-3.358	10.2532
Donor_5	S1-uninfected	IL6-Hs00174131_m1	Target	IL6	30.04334	22.497	-1.806	3.49671
Donor_5	Sa10-uninfected	IL6-Hs00174131_m1	Target	IL6	31.333357	23.638	-0.665	1.58557
Donor_5	C10-uninfected	IL6-Hs00174131_m1	Target	IL6	31.166924	24.065	-0.238	1.17936
Donor_5	MOI5-infected	IL6-Hs00174131_m1	Target	IL6	26.425152	18.009	-6.294	78.4662
Donor_5	PBA-infected	IL6-Hs00174131_m1	Target	IL6	27.357368	19.92	-4.383	20.8648
Donor_5	IR-infected	IL6-Hs00174131_m1	Target	IL6	27.073273	19.766	-4.537	23.2152
Donor_5	T10-infected	IL6-Hs00174131_m1	Target	IL6	23.962578	16.191	-8.112	276.666
Donor_5	S1-infected	IL6-Hs00174131_m1	Target	IL6	23.647985	16.564	-7.739	213.634
Donor_5	Sa10-infected	IL6-Hs00174131_m1	Target	IL6	25.161123	17.224	-7.079	135.205
Donor_5	C10-infected	IL6-Hs00174131_m1	Target	IL6	24.67086	17.716	-6.587	96.1357
Donor_5	Cells_Controls	CXCL8-Hs00174103_m1	Target	CXCL8	28.405596	20.597	0	1
Donor_5	PBA-uninfected	CXCL8-Hs00174103_m1	Target	CXCL8	26.665703	19.575	-1.022	2.03073
Donor_5	IR-uninfected	CXCL8-Hs00174103_m1	Target	CXCL8	28.717308	21.07	0.473	0.720465
Donor_5	T10-uninfected	CXCL8-Hs00174103_m1	Target	CXCL8	24.798216	17.703	-2.894	7.43329
Donor_5	S1-uninfected	CXCL8-Hs00174103_m1	Target	CXCL8	27.07716	19.445	-1.152	2.22222
Donor_5	Sa10-uninfected	CXCL8-Hs00174103_m1	Target	CXCL8	27.777184	20.036	-0.561	1.47529
Donor_5	C10-uninfected	CXCL8-Hs00174103_m1	Target	CXCL8	28.891434	21.723	1.126	0.458184
Donor_5	MOI5-infected	CXCL8-Hs00174103_m1	Target	CXCL8	19.834347	11.798	-8.799	445.413
Donor_5	PBA-infected	CXCL8-Hs00174103_m1	Target	CXCL8	16.000761	8.784	-11.813	3598.05
Donor_5	IR-infected	CXCL8-Hs00174103_m1	Target	CXCL8	19.886602	13.096	-7.501	181.145
Donor_5	T10-infected	CXCL8-Hs00174103_m1	Target	CXCL8	16.042545	8.65	-11.947	3948.26
Donor_5	S1-infected	CXCL8-Hs00174103_m1	Target	CXCL8	16.963743	9.721	-10.876	1879.33
Donor_5	Sa10-infected	CXCL8-Hs00174103_m1	Target	CXCL8	17.96362	10.335	-10.262	1227.92
Donor_5	C10-infected	CXCL8-Hs00174103_m1	Target	CXCL8	17.477262	10.457	-10.14	1128.35
Donor_5	Cells_Controls	CCL4-Hs99999148_m1	Target	CCL4	25.957674	18.515	0	1
Donor_5	PBA-uninfected	CCL4-Hs99999148_m1	Target	CCL4	26.46413	19.8	1.285	0.410371
Donor_5	IR-uninfected	CCL4-Hs99999148_m1	Target	CCL4	26.576033	19.109	0.594	0.662504
Donor_5	T10-uninfected	CCL4-Hs99999148_m1	Target	CCL4	24.277143	16.879	-1.636	3.10803
Donor_5	S1-uninfected	CCL4-Hs99999148_m1	Target	CCL4	25.338648	17.363	-1.152	2.22222
Donor_5	Sa10-uninfected	CCL4-Hs99999148_m1	Target	CCL4	25.112204	17.799	-0.716	1.64262
Donor_5	C10-uninfected	CCL4-Hs99999148_m1	Target	CCL4	25.948257	18.777	0.262	0.833931
Donor_5	MOI5-infected	CCL4-Hs99999148_m1	Target	CCL4	22.745768	15.019	-3.496	11.2824
Donor_5	PBA-infected	CCL4-Hs99999148_m1	Target	CCL4	22.626059	15.216	-3.299	9.84233
Donor_5	IR-infected	CCL4-Hs99999148_m1	Target	CCL4	22.253304	15.58	-2.935	7.64756
Donor_5	T10-infected	CCL4-Hs99999148_m1	Target	CCL4	20.646301	13.298	-5.217	37.1941
Donor_5	S1-infected	CCL4-Hs99999148_m1	Target	CCL4	20.698679	13.754	-4.761	27.1146
Donor_5	Sa10-infected	CCL4-Hs99999148_m1	Target	CCL4	21.232948	13.853	-4.662	25.3164
Donor_5	C10-infected	CCL4-Hs99999148_m1	Target	CCL4	23.137383	16.195	-2.32	4.99332
Donor_5	Cells_Controls	CCL5-Hs00982282_m1	Target	CCL5	23.9601	16.199	0	1
Donor_5	PBA-uninfected	CCL5-Hs00982282_m1	Target	CCL5	24.217705	17.135	0.936	0.52268
Donor_5	IR-uninfected	CCL5-Hs00982282_m1	Target	CCL5	23.582357	16.037	-0.162	1.11884
Donor_5	T10-uninfected	CCL5-Hs00982282_m1	Target	CCL5	22.279585	15.128	-1.071	2.10089
Donor_5	S1-uninfected	CCL5-Hs00982282_m1	Target	CCL5	22.803556	14.944	-1.255	2.38667
Donor_5	Sa10-uninfected	CCL5-Hs00982282_m1	Target	CCL5	22.779125	15.259	-0.94	1.91853
Donor_5	C10-uninfected	CCL5-Hs00982282_m1	Target	CCL5	23.333422	16.159	-0.04	1.02811
Donor_5	MOI5-infected	CCL5-Hs00982282_m1	Target	CCL5	18.097523	10.402	-5.797	55.5995
Donor_5	PBA-infected	CCL5-Hs00982282_m1	Target	CCL5	18.251286	11.098	-5.101	34.3205
Donor_5	IR-infected	CCL5-Hs00982282_m1	Target	CCL5	17.892298	11.165	-5.034	32.7631
Donor_5	T10-infected	CCL5-Hs00982282_m1	Target	CCL5	17.95223	10.319	-5.88	58.892
Donor_5	S1-infected	CCL5-Hs00982282_m1	Target	CCL5	17.328741	10.007	-6.192	73.1102
Donor_5	Sa10-infected	CCL5-Hs00982282_m1	Target	CCL5	17.844328	10.105	-6.094	68.3088
Donor_5	C10-infected	CCL5-Hs00982282_m1	Target	CCL5	18.409252	11.453	-4.746	26.8342
Donor_5	Cells_Controls	SOCS3-Hs02330328_s1	Target	SOCS3	29.785128	21.956	0	1
Donor_5	PBA-uninfected	SOCS3-Hs02330328_s1	Target	SOCS3	28.090462	20.833	-1.123	2.17799
Donor_5	IR-uninfected	SOCS3-Hs02330328_s1	Target	SOCS3	29.032211	21.718	-0.238	1.17936
Donor_5	T10-uninfected	SOCS3-Hs02330328_s1	Target	SOCS3	27.543217	20.207	-1.749	3.36126
Donor_5	S1-uninfected	SOCS3-Hs02330328_s1	Target	SOCS3	28.156845	20.443	-1.513	2.85403
Donor_5	Sa10-uninfected	SOCS3-Hs02330328_s1	Target	SOCS3	28.950184	21.201	-0.755	1.68763
Donor_5	C10-uninfected	SOCS3-Hs02330328_s1	Target	SOCS3	29.548174	22.461	0.505	0.70466
Donor_5	MOI5-infected	SOCS3-Hs02330328_s1	Target	SOCS3	22.22857	14.554	-7.402	169.131
Donor_5	PBA-infected	SOCS3-Hs02330328_s1	Target	SOCS3	21.462236	14.472	-7.484	179.023
Donor_5	IR-infected	SOCS3-Hs02330328_s1	Target	SOCS3	22.79619	16.143	-5.813	56.2195
Donor_5	T10-infected	SOCS3-Hs02330328_s1	Target	SOCS3	22.363272	15.133	-6.823	113.221
Donor_5	S1-infected	SOCS3-Hs02330328_s1	Target	SOCS3	21.986185	14.928	-7.028	130.509
Donor_5	Sa10-infected	SOCS3-Hs02330328_s1	Target	SOCS3	22.621601	15.125	-6.831	113.851
Donor_5	C10-infected	SOCS3-Hs02330328_s1	Target	SOCS3	21.863775	15.117	-6.839	114.484
Donor_5	Cells_Controls	PTGS2-Hs00153133_m1	Target	PTGS2	27.987635	20.5	0	1
Donor_5	PBA-uninfected	PTGS2-Hs00153133_m1	Target	PTGS2	27.896801	20.728	0.228	0.853818
Donor_5	IR-uninfected	PTGS2-Hs00153133_m1	Target	PTGS2	28.835705	21.138	0.638	0.642603
Donor_5	T10-uninfected	PTGS2-Hs00153133_m1	Target	PTGS2	28.056225	20.851	0.351	0.78404
Donor_5	S1-uninfected	PTGS2-Hs00153133_m1	Target	PTGS2	27.978525	20.379	-0.121	1.08749
Donor_5	Sa10-uninfected	PTGS2-Hs00153133_m1	Target	PTGS2	28.197617	20.685	0.185	0.879649
Donor_5	C10-uninfected	PTGS2-Hs00153133_m1	Target	PTGS2	28.539536	21.36	0.86	0.550953
Donor_5	MOI5-infected	PTGS2-Hs00153133_m1	Target	PTGS2	19.353018	11.633	-8.867	466.91
Donor_5	PBA-infected	PTGS2-Hs00153133_m1	Target	PTGS2	19.181412	11.821	-8.679	409.864
Donor_5	IR-infected	PTGS2-Hs00153133_m1	Target	PTGS2	20.303104	13.532	-6.968	125.192
Donor_5	T10-infected	PTGS2-Hs00153133_m1	Target	PTGS2	19.718203	12.426	-8.074	269.474
Donor_5	S1-infected	PTGS2-Hs00153133_m1	Target	PTGS2	19.369162	12.166	-8.334	322.689
Donor_5	Sa10-infected	PTGS2-Hs00153133_m1	Target	PTGS2	19.960127	12.488	-8.012	258.138
Donor_5	C10-infected	PTGS2-Hs00153133_m1	Target	PTGS2	19.62154	12.661	-7.839	228.968
Donor_5	Cells_Controls	IL10-Hs00961622_m1	Target	IL10	24.673882	17.127	0	1
Donor_5	PBA-uninfected	IL10-Hs00961622_m1	Target	IL10	24.665522	17.636	0.509	0.702709
Donor_5	IR-uninfected	IL10-Hs00961622_m1	Target	IL10	25.141111	17.814	0.687	0.621144
Donor_5	T10-uninfected	IL10-Hs00961622_m1	Target	IL10	25.072172	17.794	0.667	0.629815
Donor_5	S1-uninfected	IL10-Hs00961622_m1	Target	IL10	24.665304	17.174	0.047	0.967947
Donor_5	Sa10-uninfected	IL10-Hs00961622_m1	Target	IL10	24.721249	17.252	0.125	0.917004
Donor_5	C10-uninfected	IL10-Hs00961622_m1	Target	IL10	25.14117	17.964	0.837	0.559806
Donor_5	MOI5-infected	IL10-Hs00961622_m1	Target	IL10	27.796398	19.865	2.738	0.149892
Donor_5	PBA-infected	IL10-Hs00961622_m1	Target	IL10	28.559584	21.303	4.176	0.0553221
Donor_5	IR-infected	IL10-Hs00961622_m1	Target	IL10	27.359886	20.551	3.424	0.0931694
Donor_5	T10-infected	IL10-Hs00961622_m1	Target	IL10	26.492222	18.997	1.87	0.273573
Donor_5	S1-infected	IL10-Hs00961622_m1	Target	IL10	26.83661	19.564	2.437	0.184667
Donor_5	Sa10-infected	IL10-Hs00961622_m1	Target	IL10	27.474802	19.749	2.622	0.162442
Donor_5	C10-infected	IL10-Hs00961622_m1	Target	IL10	26.68886	19.643	2.516	0.174827
Donor_5	Cells_Controls	NFKB1-Hs00765730_m1	Target	NFKB1	24.70439	17.383	0	1
Donor_5	PBA-uninfected	NFKB1-Hs00765730_m1	Target	NFKB1	24.596584	17.835	0.452	0.731029
Donor_5	IR-uninfected	NFKB1-Hs00765730_m1	Target	NFKB1	25.341301	17.797	0.414	0.75054
Donor_5	T10-uninfected	NFKB1-Hs00765730_m1	Target	NFKB1	24.365475	17.393	0.01	0.993092
Donor_5	S1-uninfected	NFKB1-Hs00765730_m1	Target	NFKB1	24.510012	16.91	-0.473	1.38799
Donor_5	Sa10-uninfected	NFKB1-Hs00765730_m1	Target	NFKB1	24.518051	17.281	-0.102	1.07326
Donor_5	C10-uninfected	NFKB1-Hs00765730_m1	Target	NFKB1	25.089794	17.989	0.606	0.657016
Donor_5	MOI5-infected	NFKB1-Hs00765730_m1	Target	NFKB1	23.143476	15.169	-2.214	4.6396
Donor_5	PBA-infected	NFKB1-Hs00765730_m1	Target	NFKB1	22.649542	15.469	-1.914	3.76853
Donor_5	IR-infected	NFKB1-Hs00765730_m1	Target	NFKB1	22.847471	16.065	-1.318	2.4932
Donor_5	T10-infected	NFKB1-Hs00765730_m1	Target	NFKB1	22.740887	15.606	-1.777	3.42713
Donor_5	S1-infected	NFKB1-Hs00765730_m1	Target	NFKB1	21.96371	14.806	-2.577	5.96698
Donor_5	Sa10-infected	NFKB1-Hs00765730_m1	Target	NFKB1	22.700548	15.04	-2.343	5.07357
Donor_5	C10-infected	NFKB1-Hs00765730_m1	Target	NFKB1	22.512411	15.64	-1.743	3.3473
Donor_5	Cells_Controls	CAMP-Hs00189038_m1	Target	CAMP	30.681585	23.213	0	1
Donor_5	PBA-uninfected	CAMP-Hs00189038_m1	Target	CAMP	30.119303	23.606	0.393	0.761544
Donor_5	IR-uninfected	CAMP-Hs00189038_m1	Target	CAMP	30.744324	23.519	0.306	0.808881
Donor_5	T10-uninfected	CAMP-Hs00189038_m1	Target	CAMP	32.357296	24.992	1.779	0.291385
Donor_5	S1-uninfected	CAMP-Hs00189038_m1	Target	CAMP	31.705776	24.163	0.95	0.517632
Donor_5	Sa10-uninfected	CAMP-Hs00189038_m1	Target	CAMP	30.571545	24.028	0.815	0.568408
Donor_5	C10-uninfected	CAMP-Hs00189038_m1	Target	CAMP	30.41766	23.612	0.399	0.758384
Donor_5	MOI5-infected	CAMP-Hs00189038_m1	Target	CAMP	33.50005	25.884	2.671	0.157018
Donor_5	PBA-infected	CAMP-Hs00189038_m1	Target	CAMP	33.584797	26.221	3.008	0.124309
Donor_5	IR-infected	CAMP-Hs00189038_m1	Target	CAMP	34.04806	26.601	3.388	0.0955235
Donor_5	T10-infected	CAMP-Hs00189038_m1	Target	CAMP	Undetermined	27.029	3.816	0.0710018
Donor_5	S1-infected	CAMP-Hs00189038_m1	Target	CAMP	33.904682	27.154	3.941	0.065109
Donor_5	Sa10-infected	CAMP-Hs00189038_m1	Target	CAMP	36.595684	29.221	6.008	0.0155386
Donor_5	C10-infected	CAMP-Hs00189038_m1	Target	CAMP	33.95775	27.077	3.864	0.0686784
Donor_5	Cells_Controls	TLR2-Hs02621280_s1	Target	TLR2	26.071604	18.663	0	1
Donor_5	PBA-uninfected	TLR2-Hs02621280_s1	Target	TLR2	26.014935	18.942	0.279	0.824162
Donor_5	IR-uninfected	TLR2-Hs02621280_s1	Target	TLR2	26.484194	19.239	0.576	0.670821
Donor_5	T10-uninfected	TLR2-Hs02621280_s1	Target	TLR2	25.936075	18.665	0.002	0.998615
Donor_5	S1-uninfected	TLR2-Hs02621280_s1	Target	TLR2	26.160467	18.432	-0.231	1.17365
Donor_5	Sa10-uninfected	TLR2-Hs02621280_s1	Target	TLR2	26.31749	18.874	0.211	0.863938
Donor_5	C10-uninfected	TLR2-Hs02621280_s1	Target	TLR2	26.596312	19.478	0.815	0.568408
Donor_5	MOI5-infected	TLR2-Hs02621280_s1	Target	TLR2	25.783728	18.065	-0.598	1.51362
Donor_5	PBA-infected	TLR2-Hs02621280_s1	Target	TLR2	23.785513	16.793	-1.87	3.65533
Donor_5	IR-infected	TLR2-Hs02621280_s1	Target	TLR2	25.922962	19.169	0.506	0.704172
Donor_5	T10-infected	TLR2-Hs02621280_s1	Target	TLR2	23.895409	16.56	-2.103	4.29602
Donor_5	S1-infected	TLR2-Hs02621280_s1	Target	TLR2	24.324026	17.016	-1.647	3.13182
Donor_5	Sa10-infected	TLR2-Hs02621280_s1	Target	TLR2	24.692463	17.18	-1.483	2.79529
Donor_5	C10-infected	TLR2-Hs02621280_s1	Target	TLR2	25.116413	18.196	-0.467	1.38223
Donor_5	Cells_Controls	CCL2-Hs00234140_m1	Target	CCL2	20.415028	13.292	0	1
Donor_5	PBA-uninfected	CCL2-Hs00234140_m1	Target	CCL2	22.704065	15.393	2.101	0.233097
Donor_5	IR-uninfected	CCL2-Hs00234140_m1	Target	CCL2	20.811886	13.505	0.213	0.862741
Donor_5	T10-uninfected	CCL2-Hs00234140_m1	Target	CCL2	20.406942	13.04	-0.252	1.19086
Donor_5	S1-uninfected	CCL2-Hs00234140_m1	Target	CCL2	19.982721	12.391	-0.901	1.86736
Donor_5	Sa10-uninfected	CCL2-Hs00234140_m1	Target	CCL2	20.38451	12.963	-0.329	1.25614
Donor_5	C10-uninfected	CCL2-Hs00234140_m1	Target	CCL2	20.97974	13.769	0.477	0.71847
Donor_5	MOI5-infected	CCL2-Hs00234140_m1	Target	CCL2	23.42558	16.041	2.749	0.148754
Donor_5	PBA-infected	CCL2-Hs00234140_m1	Target	CCL2	26.876802	19.718	6.426	0.01163
Donor_5	IR-infected	CCL2-Hs00234140_m1	Target	CCL2	23.375769	16.561	3.269	0.103737
Donor_5	T10-infected	CCL2-Hs00234140_m1	Target	CCL2	21.49481	13.897	0.605	0.657471
Donor_5	S1-infected	CCL2-Hs00234140_m1	Target	CCL2	21.914717	15.072	1.78	0.291183
Donor_5	Sa10-infected	CCL2-Hs00234140_m1	Target	CCL2	23.392614	15.709	2.417	0.187245
Donor_5	C10-infected	CCL2-Hs00234140_m1	Target	CCL2	23.85004	16.996	3.704	0.0767335
Donor_5	Cells_Controls	NOS2-Hs01075529_m1	Target	NOS2	34.15785
Donor_5	PBA-uninfected	NOS2-Hs01075529_m1	Target	NOS2	Undetermined
Donor_5	IR-uninfected	NOS2-Hs01075529_m1	Target	NOS2	Undetermined
Donor_5	T10-uninfected	NOS2-Hs01075529_m1	Target	NOS2	Undetermined
Donor_5	S1-uninfected	NOS2-Hs01075529_m1	Target	NOS2	Undetermined
Donor_5	Sa10-uninfected	NOS2-Hs01075529_m1	Target	NOS2	Undetermined
Donor_5	C10-uninfected	NOS2-Hs01075529_m1	Target	NOS2	Undetermined
Donor_5	MOI5-infected	NOS2-Hs01075529_m1	Target	NOS2	Undetermined
Donor_5	PBA-infected	NOS2-Hs01075529_m1	Target	NOS2	Undetermined
Donor_5	IR-infected	NOS2-Hs01075529_m1	Target	NOS2	Undetermined
Donor_5	T10-infected	NOS2-Hs01075529_m1	Target	NOS2	Undetermined
Donor_5	S1-infected	NOS2-Hs01075529_m1	Target	NOS2	34.97002
Donor_5	Sa10-infected	NOS2-Hs01075529_m1	Target	NOS2	Undetermined
Donor_5	C10-infected	NOS2-Hs01075529_m1	Target	NOS2	Undetermined
Donor_5	Cells_Controls	CYBB-Hs00166163_m1	Target	CYBB	18.562862	10.994	0	1
Donor_5	PBA-uninfected	CYBB-Hs00166163_m1	Target	CYBB	20.414713	13.184	2.19	0.219151
Donor_5	IR-uninfected	CYBB-Hs00166163_m1	Target	CYBB	19.064362	11.658	0.664	0.631126
Donor_5	T10-uninfected	CYBB-Hs00166163_m1	Target	CYBB	19.546947	12.304	1.31	0.403321
Donor_5	S1-uninfected	CYBB-Hs00166163_m1	Target	CYBB	19.055393	11.291	0.297	0.813943
Donor_5	Sa10-uninfected	CYBB-Hs00166163_m1	Target	CYBB	19.106522	11.529	0.535	0.690159
Donor_5	C10-uninfected	CYBB-Hs00166163_m1	Target	CYBB	19.08887	11.92	0.926	0.526316
Donor_5	MOI5-infected	CYBB-Hs00166163_m1	Target	CYBB	18.554537	11.23	0.236	0.849096
Donor_5	PBA-infected	CYBB-Hs00166163_m1	Target	CYBB	20.508211	13.257	2.263	0.208338
Donor_5	IR-infected	CYBB-Hs00166163_m1	Target	CYBB	18.79822	12.114	1.12	0.460094
Donor_5	T10-infected	CYBB-Hs00166163_m1	Target	CYBB	19.342794	11.903	0.909	0.532554
Donor_5	S1-infected	CYBB-Hs00166163_m1	Target	CYBB	18.954065	11.757	0.763	0.58927
Donor_5	Sa10-infected	CYBB-Hs00166163_m1	Target	CYBB	19.489838	11.851	0.857	0.552099
Donor_5	C10-infected	CYBB-Hs00166163_m1	Target	CYBB	19.065563	12.178	1.184	0.44013
Donor_5	Cells_Controls	S100A9-Hs00610058_m1	Target	S100A9	21.58913	14.139	0	1
Donor_5	PBA-uninfected	S100A9-Hs00610058_m1	Target	S100A9	21.948797	15.004	0.865	0.549046
Donor_5	IR-uninfected	S100A9-Hs00610058_m1	Target	S100A9	22.10948	14.594	0.455	0.72951
Donor_5	T10-uninfected	S100A9-Hs00610058_m1	Target	S100A9	22.435059	15.331	1.192	0.437696
Donor_5	S1-uninfected	S100A9-Hs00610058_m1	Target	S100A9	22.13474	14.448	0.309	0.807201
Donor_5	Sa10-uninfected	S100A9-Hs00610058_m1	Target	S100A9	22.32412	14.794	0.655	0.635075
Donor_5	C10-uninfected	S100A9-Hs00610058_m1	Target	S100A9	22.289198	15.05	0.911	0.531816
Donor_5	MOI5-infected	S100A9-Hs00610058_m1	Target	S100A9	23.026371	15.501	1.362	0.389043
Donor_5	PBA-infected	S100A9-Hs00610058_m1	Target	S100A9	21.572805	14.487	0.348	0.785673
Donor_5	IR-infected	S100A9-Hs00610058_m1	Target	S100A9	23.320301	16.645	2.506	0.176043
Donor_5	T10-infected	S100A9-Hs00610058_m1	Target	S100A9	20.936497	13.686	-0.453	1.36888
Donor_5	S1-infected	S100A9-Hs00610058_m1	Target	S100A9	21.44142	14.182	0.043	0.970634
Donor_5	Sa10-infected	S100A9-Hs00610058_m1	Target	S100A9	22.19037	14.671	0.532	0.691595
Donor_5	C10-infected	S100A9-Hs00610058_m1	Target	S100A9	22.35346	15.423	1.284	0.410655
Donor_5	Cells_Controls	NLRP3-Hs00918082_m1	Target	NLRP3	25.236498	17.914	0	1
Donor_5	PBA-uninfected	NLRP3-Hs00918082_m1	Target	NLRP3	24.898314	17.876	-0.038	1.02669
Donor_5	IR-uninfected	NLRP3-Hs00918082_m1	Target	NLRP3	25.982656	18.631	0.717	0.608361
Donor_5	T10-uninfected	NLRP3-Hs00918082_m1	Target	NLRP3	25.186869	18.08	0.166	0.89131
Donor_5	S1-uninfected	NLRP3-Hs00918082_m1	Target	NLRP3	24.954208	17.61	-0.304	1.23456
Donor_5	Sa10-uninfected	NLRP3-Hs00918082_m1	Target	NLRP3	25.23761	17.74	-0.174	1.12818
Donor_5	C10-uninfected	NLRP3-Hs00918082_m1	Target	NLRP3	25.768991	18.671	0.757	0.591726
Donor_5	MOI5-infected	NLRP3-Hs00918082_m1	Target	NLRP3	24.678837	17.114	-0.8	1.7411
Donor_5	PBA-infected	NLRP3-Hs00918082_m1	Target	NLRP3	24.142723	16.966	-0.948	1.9292
Donor_5	IR-infected	NLRP3-Hs00918082_m1	Target	NLRP3	25.06071	18.257	0.343	0.7884
Donor_5	T10-infected	NLRP3-Hs00918082_m1	Target	NLRP3	23.774244	16.563	-1.351	2.55089
Donor_5	S1-infected	NLRP3-Hs00918082_m1	Target	NLRP3	24.334316	17.213	-0.701	1.62563
Donor_5	Sa10-infected	NLRP3-Hs00918082_m1	Target	NLRP3	24.066671	16.553	-1.361	2.56863
Donor_5	C10-infected	NLRP3-Hs00918082_m1	Target	NLRP3	24.179514	17.258	-0.656	1.57571
Donor_5	Cells_Controls	NFE2L2-Hs00975961_g1	Target	NFE2L2	21.728788	14.287	0	1
Donor_5	PBA-uninfected	NFE2L2-Hs00975961_g1	Target	NFE2L2	22.532831	15.011	0.724	0.605417
Donor_5	IR-uninfected	NFE2L2-Hs00975961_g1	Target	NFE2L2	22.378567	14.824	0.537	0.689203
Donor_5	T10-uninfected	NFE2L2-Hs00975961_g1	Target	NFE2L2	21.963911	14.68	0.393	0.761544
Donor_5	S1-uninfected	NFE2L2-Hs00975961_g1	Target	NFE2L2	21.909498	14.26	-0.027	1.01889
Donor_5	Sa10-uninfected	NFE2L2-Hs00975961_g1	Target	NFE2L2	22.128536	14.68	0.393	0.761544
Donor_5	C10-uninfected	NFE2L2-Hs00975961_g1	Target	NFE2L2	22.349133	15.129	0.842	0.55787
Donor_5	MOI5-infected	NFE2L2-Hs00975961_g1	Target	NFE2L2	21.587933	13.762	-0.525	1.43893
Donor_5	PBA-infected	NFE2L2-Hs00975961_g1	Target	NFE2L2	21.363344	14.155	-0.132	1.09581
Donor_5	IR-infected	NFE2L2-Hs00975961_g1	Target	NFE2L2	21.237314	14.672	0.385	0.765779
Donor_5	T10-infected	NFE2L2-Hs00975961_g1	Target	NFE2L2	21.255367	14.187	-0.1	1.07177
Donor_5	S1-infected	NFE2L2-Hs00975961_g1	Target	NFE2L2	20.944313	13.468	-0.819	1.76418
Donor_5	Sa10-infected	NFE2L2-Hs00975961_g1	Target	NFE2L2	21.661505	14.123	-0.164	1.12039
Donor_5	C10-infected	NFE2L2-Hs00975961_g1	Target	NFE2L2	21.315065	14.555	0.268	0.83047
Donor_5	Cells_Controls	TMEM173-Hs00736955_g1	Target	TMEM173	25.10993	17.721	0	1
Donor_5	PBA-uninfected	TMEM173-Hs00736955_g1	Target	TMEM173	25.198078	18.315	0.594	0.662504
Donor_5	IR-uninfected	TMEM173-Hs00736955_g1	Target	TMEM173	25.102238	17.801	0.08	0.946058
Donor_5	T10-uninfected	TMEM173-Hs00736955_g1	Target	TMEM173	25.623709	18.481	0.76	0.590496
Donor_5	S1-uninfected	TMEM173-Hs00736955_g1	Target	TMEM173	25.005762	17.329	-0.392	1.31221
Donor_5	Sa10-uninfected	TMEM173-Hs00736955_g1	Target	TMEM173	25.0217	17.633	-0.088	1.0629
Donor_5	C10-uninfected	TMEM173-Hs00736955_g1	Target	TMEM173	24.999828	18.086	0.365	0.776469
Donor_5	MOI5-infected	TMEM173-Hs00736955_g1	Target	TMEM173	24.99429	17.265	-0.456	1.37173
Donor_5	PBA-infected	TMEM173-Hs00736955_g1	Target	TMEM173	24.038229	16.902	-0.819	1.76418
Donor_5	IR-infected	TMEM173-Hs00736955_g1	Target	TMEM173	24.994144	18.262	0.541	0.687294
Donor_5	T10-infected	TMEM173-Hs00736955_g1	Target	TMEM173	24.116726	16.705	-1.016	2.0223
Donor_5	S1-infected	TMEM173-Hs00736955_g1	Target	TMEM173	23.982334	16.834	-0.887	1.84933
Donor_5	Sa10-infected	TMEM173-Hs00736955_g1	Target	TMEM173	24.462063	16.895	-0.826	1.77276
Donor_5	C10-infected	TMEM173-Hs00736955_g1	Target	TMEM173	25.880836	18.922	1.201	0.434974
Donor_5	Cells_Controls	TREM2-Hs00219132_m1	Target	TREM2	21.386986	13.873	0	1
Donor_5	PBA-uninfected	TREM2-Hs00219132_m1	Target	TREM2	22.048092	15.104	1.231	0.426022
Donor_5	IR-uninfected	TREM2-Hs00219132_m1	Target	TREM2	21.74906	14.311	0.438	0.738157
Donor_5	T10-uninfected	TREM2-Hs00219132_m1	Target	TREM2	22.891012	15.595	1.722	0.303128
Donor_5	S1-uninfected	TREM2-Hs00219132_m1	Target	TREM2	21.286243	13.93	0.057	0.961261
Donor_5	Sa10-uninfected	TREM2-Hs00219132_m1	Target	TREM2	21.911314	14.406	0.533	0.691116
Donor_5	C10-uninfected	TREM2-Hs00219132_m1	Target	TREM2	21.79001	14.671	0.798	0.575146
Donor_5	MOI5-infected	TREM2-Hs00219132_m1	Target	TREM2	25.114346	17.94	4.067	0.0596638
Donor_5	PBA-infected	TREM2-Hs00219132_m1	Target	TREM2	25.265903	18.097	4.224	0.0535118
Donor_5	IR-infected	TREM2-Hs00219132_m1	Target	TREM2	24.967735	18.247	4.374	0.0482275
Donor_5	T10-infected	TREM2-Hs00219132_m1	Target	TREM2	26.017775	18.594	4.721	0.0379173
Donor_5	S1-infected	TREM2-Hs00219132_m1	Target	TREM2	25.641829	18.501	4.628	0.0404421
Donor_5	Sa10-infected	TREM2-Hs00219132_m1	Target	TREM2	26.078201	18.401	4.528	0.0433447
Donor_5	C10-infected	TREM2-Hs00219132_m1	Target	TREM2	25.2937	18.431	4.558	0.0424527
Donor_5	Cells_Controls	ATG7-Hs00893766_m1	Target	ATG7	22.566954	14.931	0	1
Donor_5	PBA-uninfected	ATG7-Hs00893766_m1	Target	ATG7	22.942913	16.008	1.077	0.474013
Donor_5	IR-uninfected	ATG7-Hs00893766_m1	Target	ATG7	23.216055	15.823	0.892	0.538867
Donor_5	T10-uninfected	ATG7-Hs00893766_m1	Target	ATG7	23.651457	16.5	1.569	0.337042
Donor_5	S1-uninfected	ATG7-Hs00893766_m1	Target	ATG7	23.437012	15.772	0.841	0.558256
Donor_5	Sa10-uninfected	ATG7-Hs00893766_m1	Target	ATG7	23.26768	15.776	0.845	0.556711
Donor_5	C10-uninfected	ATG7-Hs00893766_m1	Target	ATG7	23.115088	16.123	1.192	0.437696
Donor_5	MOI5-infected	ATG7-Hs00893766_m1	Target	ATG7	23.73999	16.383	1.452	0.365514
Donor_5	PBA-infected	ATG7-Hs00893766_m1	Target	ATG7	23.746803	16.816	1.885	0.270744
Donor_5	IR-infected	ATG7-Hs00893766_m1	Target	ATG7	24.28661	17.688	2.757	0.147931
Donor_5	T10-infected	ATG7-Hs00893766_m1	Target	ATG7	23.677567	16.463	1.532	0.345798
Donor_5	S1-infected	ATG7-Hs00893766_m1	Target	ATG7	24.162098	16.957	2.026	0.245535
Donor_5	Sa10-infected	ATG7-Hs00893766_m1	Target	ATG7	24.286564	16.87	1.939	0.260797
Donor_5	C10-infected	ATG7-Hs00893766_m1	Target	ATG7	24.484865	17.768	2.837	0.139952
Donor_5	Cells_Controls	ATG14-Hs00208732_m1	Target	ATG14	26.517086	18.998	0	1
Donor_5	PBA-uninfected	ATG14-Hs00208732_m1	Target	ATG14	26.54896	19.529	0.531	0.692075
Donor_5	IR-uninfected	ATG14-Hs00208732_m1	Target	ATG14	26.959425	19.533	0.535	0.690159
Donor_5	T10-uninfected	ATG14-Hs00208732_m1	Target	ATG14	26.626015	19.551	0.553	0.681601
Donor_5	S1-uninfected	ATG14-Hs00208732_m1	Target	ATG14	26.835293	19.124	0.126	0.916369
Donor_5	Sa10-uninfected	ATG14-Hs00208732_m1	Target	ATG14	26.590069	19.094	0.096	0.935623
Donor_5	C10-uninfected	ATG14-Hs00208732_m1	Target	ATG14	26.698215	19.626	0.628	0.647073
Donor_5	MOI5-infected	ATG14-Hs00208732_m1	Target	ATG14	26.999004	19.488	0.49	0.712025
Donor_5	PBA-infected	ATG14-Hs00208732_m1	Target	ATG14	27.219831	19.995	0.997	0.501041
Donor_5	IR-infected	ATG14-Hs00208732_m1	Target	ATG14	27.042202	20.322	1.324	0.399426
Donor_5	T10-infected	ATG14-Hs00208732_m1	Target	ATG14	27.005342	19.717	0.719	0.607518
Donor_5	S1-infected	ATG14-Hs00208732_m1	Target	ATG14	26.97474	19.849	0.851	0.5544
Donor_5	Sa10-infected	ATG14-Hs00208732_m1	Target	ATG14	27.154402	19.676	0.678	0.625031
Donor_5	C10-infected	ATG14-Hs00208732_m1	Target	ATG14	26.987576	20.08	1.082	0.472374
Donor_5	Cells_Controls	BECN1-Hs01007018_m1	Target	BECN1	23.481318	15.797	0	1
Donor_5	PBA-uninfected	BECN1-Hs01007018_m1	Target	BECN1	23.726873	16.75	0.953	0.516557
Donor_5	IR-uninfected	BECN1-Hs01007018_m1	Target	BECN1	23.784466	16.296	0.499	0.707597
Donor_5	T10-uninfected	BECN1-Hs01007018_m1	Target	BECN1	23.644104	16.591	0.794	0.576743
Donor_5	S1-uninfected	BECN1-Hs01007018_m1	Target	BECN1	23.589582	15.745	-0.052	1.0367
Donor_5	Sa10-uninfected	BECN1-Hs01007018_m1	Target	BECN1	23.815823	16.148	0.351	0.78404
Donor_5	C10-uninfected	BECN1-Hs01007018_m1	Target	BECN1	23.638697	16.511	0.714	0.609628
Donor_5	MOI5-infected	BECN1-Hs01007018_m1	Target	BECN1	23.314304	15.709	-0.088	1.0629
Donor_5	PBA-infected	BECN1-Hs01007018_m1	Target	BECN1	23.92079	16.768	0.971	0.510152
Donor_5	IR-infected	BECN1-Hs01007018_m1	Target	BECN1	23.779503	16.924	1.127	0.457867
Donor_5	T10-infected	BECN1-Hs01007018_m1	Target	BECN1	23.793562	16.49	0.693	0.618566
Donor_5	S1-infected	BECN1-Hs01007018_m1	Target	BECN1	23.517923	16.29	0.493	0.710546
Donor_5	Sa10-infected	BECN1-Hs01007018_m1	Target	BECN1	23.89118	16.32	0.523	0.695923
Donor_5	C10-infected	BECN1-Hs01007018_m1	Target	BECN1	23.53881	16.729	0.932	0.524131
